# Supplementary material for: Insights into the molecular mechanism of RGL2-mediated inhibition of seed germination in Arabidopsis thaliana
Source: BMC Plant Biol. 2012 Oct 4;12:179. doi: 10.1186/1471-2229-12-179 (PMC3732085; doi:10.1186/1471-2229-12-179)
Supplement: Additional file 1 — Genes differentially regulated in seeds of ga1-3 rga-t2 vs. ga1-3 rga-t2 rgl2-1. List of genes identified as RGL2-UP and RGL2-DOWN, respectively, with a fold-change of at least 2, and a p-value ≤0.01. [file 1471-2229-12-179-S1.xlsx]

## Sheet: RGL2-UP
ProbeName	Fold_D (log2)	p-value	Common name	GeneSymbol	Description	Genbank Accession	Entrez Gene	RefSeq	TIGRID	UniGene
A_84_P724799	9.79126	0.000447849	AT1G67105.1	AT1G67105	other RNA [AT1G67105.1]	NR_022374	6240510	NR_022374	TC300105
A_84_P795770	8.55229	0.000509836	AK221330	AK221330	Arabidopsis thaliana mRNA for hypothetical protein, complete cds, clone: RAFL25-16-O09 [AK221330]					At.67992
A_84_P526749	7.26272	0.000291709	AT1G40087.1	AT1G40087	similar to fructose-6-phosphate 2-kinase-related / fructose-2,6-bisphosphatase-related [Arabidopsis thaliana] (TAIR:AT3G30200.1); similar to hypothetical protein [Vitis vinifera] (GB:CAN76141.1) [AT1G40087.1]	NM_179426	840721	NM_179426		At.51991
A_84_P759039	5.47754	0.00249452	AT3G30200.1	AT3G30200	fructose-6-phosphate 2-kinase-related / fructose-2,6-bisphosphatase-related [AT3G30200.1]	NM_113919	822713	NM_113919	NP227208	At.53591
A_84_P12863	4.72296	0.00577578	AT4G13420.1	HAK5	HAK5 (High affinity K+ transporter 5); potassium ion transmembrane transporter [AT4G13420.1]	NM_117416	826973	NM_117416	TC282043	At.3067
A_84_P555663	4.25762	0.000873018	AT5G03545.1	AT5G03545	unknown protein [AT5G03545.1]	NM_180427	831795	NM_180427	TC306898	At.4877
A_84_P11784	4.12719	0.00109314	AT3G11110.1	AT3G11110	zinc finger (C3HC4-type RING finger) family protein [AT3G11110.1]	NM_111948	820282	NM_111948	TC300957	At.53265
A_84_P547965	4.05461	0.00758274	AT1G12030.1	AT1G12030	similar to unknown protein [Arabidopsis thaliana] (TAIR:AT1G62420.1); similar to Protein of unknown function DUF506, plant [Medicago truncatula] (GB:ABN05810.1); contains InterPro domain Protein of unknown function DUF506, plant (InterPro:IPR006502) [AT1G12030.1]	NM_101075	837755	NM_101075	TC291487	At.42096
A_84_P787935	3.59246	0.000155375	AT2G46970.1	PIL1	PIL1 (PHYTOCHROME INTERACTING FACTOR 3-LIKE 1); transcription factor [AT2G46970.1]	NM_130265	819311	NM_130265	NP456229	At.36425
A_84_P13248	3.40097	0.00351203	AT1G03800.1	ATERF10/ERF10	ATERF10/ERF10 (ERF domain protein 10); DNA binding / transcription factor/ transcription repressor [AT1G03800.1]	NM_100259	839173	NM_100259	TC293598	At.50567
A_84_P583706	3.21666	0.000884942	AT2G05910.1	AT2G05910	similar to unknown protein [Arabidopsis thaliana] (TAIR:AT5G20640.1); similar to hypothetical protein [Vitis vinifera] (GB:CAN71378.1); contains InterPro domain Protein of unknown function DUF567 (InterPro:IPR007612) [AT2G05910.1]	NM_126604	815143	NM_126604		At.41132
A_84_P23037	3.16517	3.29704e-05	AT3G03450.1	RGL2	RGL2 (RGA-LIKE 2); transcription factor [AT3G03450.1]	NM_111216	821251	NM_111216	TC283855	At.18489
A_84_P549693	3.07099	0.00552083	AT4G31690.1	AT4G31690	transcriptional factor B3 family protein [AT4G31690.1]	NM_119318	829297	NM_119318	TC286052	At.31723
A_84_P219668	2.94332	0.000714653	AT3G04640.1	AT3G04640	glycine-rich protein [AT3G04640.1]	NM_111336	819622	NM_111336	TC300375	At.72881
A_84_P19051	2.90022	0.00960431	AT1G74650.1	AtMYB31/AtY13	AtMYB31/AtY13 (myb domain protein 31); DNA binding / transcription factor [AT1G74650.1]	NM_106123	843804	NM_106123	TC293906	At.23
A_84_P237923	2.82855	0.000203092	AT1G68470.1	AT1G68470	exostosin family protein [AT1G68470.1]	NM_105518	843176	NM_105518	TC286252	At.35518
A_84_P17108	2.74613	0.00285036	AT1G71000.1	AT1G71000	DNAJ heat shock N-terminal domain-containing protein [AT1G71000.1]	NM_105769	843439	NM_105769	NP167957	At.52471
A_84_P21113	2.74015	0.00499888	AT2G35700.1	AT2G35700	AP2 domain-containing transcription factor, putative [AT2G35700.1]	NM_129125	818139	NM_129125	TC297255	At.50671
A_84_P23733	2.72647	0.00159524	AT1G80050.1	APT2	APT2 (ADENINE PHOSPHORIBOSYL TRANSFERASE 2); adenine phosphoribosyltransferase [AT1G80050.1]	NM_106654	844345	NM_106654	TC293855	At.130
A_84_P15039	2.72633	0.00628818	AT5G61520.1	AT5G61520	hexose transporter, putative [AT5G61520.1]	NM_001126001	836273	NM_001126001	TC289634	At.19760
A_84_P15686	2.70471	0.00339833	AT4G10250.1	ATHSP22.0	ATHSP22.0 (Arabidopsis thaliana heat shock protein 22.0) [AT4G10250.1]	NM_117093	826616	NM_117093	TC297172	At.246
A_84_P567982	2.65838	0.00435487	AT4G15210.2	ATBETA-AMY	ATBETA-AMY (BETA-AMYLASE); beta-amylase [AT4G15210.2]	NM_117609	827185	NM_117609	TC298988	At.25187
A_84_P216988	2.59129	0.00705277	AT2G15960.1	AT2G15960	unknown protein [AT2G15960.1]	NM_127155	816091	NM_127155		At.13871
A_84_P266190	2.58717	0.00489247	AT1G26210.1	AT1G26210	similar to unknown protein [Arabidopsis thaliana] (TAIR:AT1G68870.1) [AT1G26210.1]	NM_102385	839162	NM_102385	TC292483	At.62072
A_84_P209098	2.585	0.00929785	AT4G00770.1	AT4G00770	similar to unnamed protein product [Vitis vinifera] (GB:CAO24470.1) [AT4G00770.1]	NM_116303	828010	NM_116303		At.3775
A_84_P759531	2.51532	0.00486176	AT3G61410.1	AT3G61410	similar to protein kinase family protein / U-box domain-containing protein [Arabidopsis thaliana] (TAIR:AT2G45910.1); similar to Protein kinase; U box [Medicago truncatula] (GB:ABD32822.1); contains domain Adenine nucleotide alpha hydrolases-like (SSF52402) [AT3G61410.1]	NM_116005	825313	NM_116005	TC288570	At.51008
A_84_P15799	2.49489	0.00848639	AT4G15490.1	UGT84A3	UGT84A3; UDP-glycosyltransferase/ sinapate 1-glucosyltransferase/ transferase, transferring glycosyl groups [AT4G15490.1]	NM_117639	827221	NM_117639	TC283577	At.21544
A_84_P115622	2.43982	0.00101613	AT4G28230.1	AT4G28230	similar to unnamed protein product [Vitis vinifera] (GB:CAO41238.1) [AT4G28230.1]	NM_118963	828938	NM_118963	TC282408	At.69904
A_84_P11700	2.42391	0.000339928	AT1G01420.1	AT1G01420	UDP-glucoronosyl/UDP-glucosyl transferase family protein [AT1G01420.1]	NM_100024	837503	NM_100024	TC285542	At.49834
A_84_P24173	2.39139	0.00253558	AT4G01070.1	GT72B1	GT72B1; UDP-glucosyltransferase/ UDP-glycosyltransferase/ transferase, transferring glycosyl groups [AT4G01070.1]	NM_116337	827912	NM_116337	NP043852	At.22609
A_84_P570438	2.38483	0.00233355	AT2G45920.1	AT2G45920	U-box domain-containing protein [AT2G45920.1]	NM_130155	819200	NM_130155	TC285988	At.22480
A_84_P15590	2.38325	0.000481038	AT3G48850.1	AT3G48850	mitochondrial phosphate transporter, putative [AT3G48850.1]	NM_114744	824046	NM_114744	TC296955	At.50259
A_84_P13757	2.37659	0.000886835	AT3G62090.1	PIL2	PIL2 (PHYTOCHROME INTERACTING FACTOR 3-LIKE 2); transcription factor [AT3G62090.1]	NM_001084860	825382	NM_001084860	NP525476	At.50304
A_84_P524641	2.35862	0.00499019	AT4G39675.1	AT4G39675	unknown protein [AT4G39675.1]	NM_120128	830122	NM_120128	TC301967	At.31074
A_84_P141979	2.34806	0.00249909	AT5G65390.1	AGP7	AGP7 (Arabinogalactan protein 7) [AT5G65390.1]	NM_125937	836664	NM_125937	TC294221	At.9241
A_84_P16255	2.31702	0.00261132	AT1G37130.1	NIA2	NIA2 (NITRATE REDUCTASE 2) [AT1G37130.1]	NM_103364	840630	NM_103364	TC296964	At.23731
A_84_P15812	2.31439	0.00565913	AT5G01380.1	AT5G01380	transcription factor [AT5G01380.1]	NM_120216	831895	NM_120216	TC290465	At.33561
A_84_P10863	2.30079	0.0043629	AT3G48520.1	CYP94B3	CYP94B3 (cytochrome P450, family 94, subfamily B, polypeptide 3); oxygen binding [AT3G48520.1]	NM_114710	824011	NM_114710	TC284816	At.43897
A_84_P541993	2.29662	0.00297969	AT2G27310.1	AT2G27310	F-box family protein [AT2G27310.1]	NM_128290	817274	NM_128290	TC289997	At.13633
A_84_P133775	2.28365	0.00211285	AT4G16563.1	AT4G16563	aspartyl protease family protein [AT4G16563.1]	NM_117756	827356	NM_117756	TC285015	At.22451
A_84_P283390	2.28032	0.00164592	AT1G80130.1	AT1G80130	binding [AT1G80130.1]	NM_106662	844353	NM_106662	TC305691	At.23459
A_84_P602463	2.26736	0.0018544	AT2G27430.1	AT2G27430	binding [AT2G27430.1]	NM_128303	817288	NM_128303	TC286714	At.38764
A_84_P136115	2.24026	0.0013335	AT1G75750.1	GASA1	GASA1 (GAST1 PROTEIN HOMOLOG 1) [AT1G75750.1]	NM_106225	843908	NM_106225	TC295977	At.24501
A_84_P289964	2.24008	0.00402318	AT1G19020.1	AT1G19020	similar to unknown protein [Arabidopsis thaliana] (TAIR:AT3G48180.1); similar to unnamed protein product [Vitis vinifera] (GB:CAO40966.1) [AT1G19020.1]	NM_101759	838483	NM_101759	TC299385	At.28474
A_84_P13077	2.23322	0.00211691	AT5G42380.1	CML37/CML39	CML37/CML39; calcium ion binding [AT5G42380.1]	NM_123603	834244	NM_123603	TC293063	At.30178
A_84_P21200	2.22515	0.00206221	AT3G23060.1	AT3G23060	zinc finger (C3HC4-type RING finger) family protein [AT3G23060.1]	NM_113206	821880	NM_113206	TC285528	At.37773
A_84_P14080	2.21548	0.00209374	AT5G58690.1	AT5G58690	phosphoinositide-specific phospholipase C family protein [AT5G58690.1]	NM_125256	835983	NM_125256	TC282429	At.27264
A_84_P18998	2.1635	0.00155024	AT1G72900.1	AT1G72900	disease resistance protein (TIR-NBS class), putative [AT1G72900.1]	NM_105948	843621	NM_105948	TC313317	At.71105
A_84_P19166	2.14793	0.000180016	AT2G36750.1	UGT72C1	UGT72C1 (UDP-GLUCOSYL TRANSFERASE 72C1); UDP-glycosyltransferase/ transferase, transferring glycosyl groups [AT2G36750.1]	NM_129230	818247	NM_129230	TC285207	At.49570
A_84_P245685	2.13461	0.00600794	AT3G44300.1	NIT2	NIT2 (NITRILASE 2) [AT3G44300.1]	NM_114298	823555	NM_114298	TC287422	At.5404
A_84_P560990	2.1315	0.00241583	AT5G08150.1	AT5G08150	unknown protein [AT5G08150.1]	NM_120898	830711	NM_120898	TC303150	At.49736
A_84_P798326	2.12954	0.000189976	AT5G50670.1	AT5G50670	squamosa promoter-binding protein, putative [AT5G50670.1]	NM_124445	835138	NM_124445	TC308992	At.29720
A_84_P183724	2.11459	0.000889656	AT2G35290.1	AT2G35290	similar to unnamed protein product [Vitis vinifera] (GB:CAO63442.1) [AT2G35290.1]	NM_129081	818096	NM_129081	TC299132	At.37685
A_84_P12774	2.08062	0.00959191	AT3G53140.1	AT3G53140	O-diphenol-O-methyl transferase, putative [AT3G53140.1]	NM_115173	824480	NM_115173	TC283003	At.678
A_84_P10555	2.06212	0.00104695	AT1G53540.1	AT1G53540	17.6 kDa class I small heat shock protein (HSP17.6C-CI) (AA 1-156) [AT1G53540.1]	NM_104232	841789	NM_104232	TC296850	At.5366
A_84_P259210	2.05235	0.00623432	AT3G48230.1	AT3G48230	similar to unknown protein [Arabidopsis thaliana] (TAIR:AT5G18460.1); similar to unnamed protein product [Vitis vinifera] (GB:CAO38766.1); contains InterPro domain Protein of unknown function DUF239, plant (InterPro:IPR004314) [AT3G48230.1]	NM_114693	823980	NM_114693	TC288845	At.35731
A_84_P814300	2.04035	0.00387192	AT5G47560.1	ATSDAT/ATTDT	ATSDAT/ATTDT (TONOPLAST DICARBOXYLATE TRANSPORTER); malate transmembrane transporter/ sodium:dicarboxylate symporter [AT5G47560.1]	NM_124129	834806	NM_124129	NP303238	At.68515
A_84_P16307	2.02379	0.000323209	AT2G45210.1	AT2G45210	auxin-responsive protein-related [AT2G45210.1]	NM_130084	819129	NM_130084	TC299114	At.43531
A_84_P826395	2.02066	0.00174533	AT5G46780.2	AT5G46780	VQ motif-containing protein [AT5G46780.2]	NM_124048	834721	NM_124048	TC291184	At.29931
A_84_P162513	2.01687	0.00855033	AT5G60400.1	AT5G60400	unknown protein [AT5G60400.1]	NM_203239	836162	NM_203239	TC299720	At.26481
A_84_P555814	2.00908	0.00482297	AT5G55750.1	AT5G55750	hydroxyproline-rich glycoprotein family protein [AT5G55750.1]	NM_124957	835669	NM_124957	TC308496	At.29427
A_84_P564032	1.9995	0.00253624	AT1G66770.1	AT1G66770	nodulin MtN3 family protein [AT1G66770.1]	NM_105348	842995	NM_105348	NP313578	At.66113
A_84_P23164	1.98721	0.00209585	AT3G50260.1	ATERF#011/CEJ1	ATERF#011/CEJ1 (COOPERATIVELY REGULATED BY ETHYLENE AND JASMONATE 1); DNA binding / transcription factor [AT3G50260.1]	NM_114886	824188	NM_114886	TC294620	At.1423
A_84_P19969	1.98056	0.00180365	AT1G67590.1	AT1G67590	remorin family protein [AT1G67590.1]	NM_001036171	843080	NM_001036171	TC300145	At.35630
A_84_P15651	1.97197	0.00423397	AT3G63010.1	ATGID1B/GID1B	ATGID1B/GID1B (GA INSENSITIVE DWARF1B); hydrolase [AT3G63010.1]	NM_116166	825476	NM_116166	TC306917	At.47986
A_84_P255380	1.96238	0.00283264	AT1G16850.1	AT1G16850	unknown protein [AT1G16850.1]	NM_101546	838256	NM_101546	TC294250	At.20693
A_84_P15441	1.95709	0.00363124	AT2G18050.1	HIS1-3	HIS1-3 (HISTONE H1-3); DNA binding [AT2G18050.1]	NM_127361	816317	NM_127361	TC293473	At.24439
A_84_P12525	1.95051	0.00843158	AT2G47880.1	AT2G47880	glutaredoxin family protein [AT2G47880.1]	NM_130355	819400	NM_130355	TC296269	At.27618
A_84_P82909	1.91656	0.00693671	AT1G17830.1	AT1G17830	similar to unknown protein [Arabidopsis thaliana] (TAIR:AT1G73210.1); similar to unnamed protein product [Vitis vinifera] (GB:CAO45300.1); contains InterPro domain Protein of unknown function DUF789 (InterPro:IPR008507) [AT1G17830.1]	NM_101646	838361	NM_101646	TC285308	At.48203
A_84_P600829	1.90488	0.00571017	AT3G22410.1	AT3G22410	similar to unknown protein [Arabidopsis thaliana] (TAIR:AT1G05370.1); similar to unnamed protein product [Vitis vinifera] (GB:CAO71162.1); contains InterPro domain Cellular retinaldehyde-binding/triple function, C-terminal (InterPro:IPR001251); contains InterPro domain Phosphatidylinositol transfer protein-like, N-terminal (InterPro:IPR011074) [AT3G22410.1]	NM_113138	821809	NM_113138	TC308845	At.50213
A_84_P17313	1.88456	0.00321596	AT2G37770.1	AT2G37770	aldo/keto reductase family protein [AT2G37770.1]	NM_001036428	818354	NM_001036428	TC292307	At.12803
A_84_P764611	1.87828	0.00246659	AT4G08867.1	AT4G08867	nucleic acid binding / zinc ion binding [AT4G08867.1]	NM_001036524	3770196	NM_001036524		At.63290
A_84_P23583	1.86825	0.00893213	AT5G16230.1	AT5G16230	acyl-(acyl-carrier-protein) desaturase, putative / stearoyl-ACP desaturase, putative [AT5G16230.1]	NM_121628	831483	NM_121628	TC287964	At.31698
A_84_P753477	1.84788	0.00532427	AT1G68568.1	AT1G68568	other RNA [AT1G68568.1]	NR_022380	5007839	NR_022380		At.64230
A_84_P597183	1.84398	0.00661453	AT2G45900.1	AT2G45900	similar to unknown protein [Arabidopsis thaliana] (TAIR:AT3G61380.1); similar to {, related [Medicago truncatula] (GB:ABD32828.1); contains domain PTHR21726:SF4 (PTHR21726:SF4); contains domain PTHR21726 (PTHR21726) [AT2G45900.1]	NM_130153	819198	NM_130153	TC311012	At.36573
A_84_P15364	1.83554	0.00240075	AT2G40880.1	FL3-27	FL3-27; cysteine protease inhibitor [AT2G40880.1]	NM_129651	818685	NM_129651		At.24415
A_84_P16963	1.83194	0.00460597	AT5G16960.1	AT5G16960	NADP-dependent oxidoreductase, putative [AT5G16960.1]	NM_121702	831559	NM_121702	TC286667	At.31614
A_84_P575328	1.81405	0.00818727	AT5G47600.1	AT5G47600	heat shock protein-related [AT5G47600.1]	NM_124133	834810	NM_124133	TC298280	At.22233
A_84_P20071	1.79546	0.00413677	AT2G31750.1	UGT74D1	UGT74D1 (UDP-GLUCOSYL TRANSFERASE 74D1); UDP-glycosyltransferase/ abscisic acid glucosyltransferase/ transferase, transferring glycosyl groups / transferase, transferring hexosyl groups [AT2G31750.1]	NM_128733	817732	NM_128733	TC284951	At.27813
A_84_P18869	1.79497	0.0066578	AT1G28030.1	AT1G28030	oxidoreductase, 2OG-Fe(II) oxygenase family protein [AT1G28030.1]	NM_102568	839696	NM_102568	NP305890	At.51799
A_84_P20166	1.79032	0.00881979	AT2G39200.1	MLO12	MLO12 (MILDEW RESISTANCE LOCUS O 12); calmodulin binding [AT2G39200.1]	NM_129478	818505	NM_129478	TC283383	At.12809
A_84_P249535	1.78135	5.25093e-05	AT1G13340.1	AT1G13340	similar to unknown protein [Arabidopsis thaliana] (TAIR:AT1G34220.2); similar to unknown [Carica papaya] (GB:ABS01355.1); contains InterPro domain Protein of unknown function DUF292, eukaryotic (InterPro:IPR005061) [AT1G13340.1]	NM_101205	837894	NM_101205	TC287313	At.43764
A_84_P10660	1.77643	0.0077704	AT2G29490.1	ATGSTU1	ATGSTU1 (GLUTATHIONE S-TRANSFERASE 19); glutathione transferase [AT2G29490.1]	NM_128503	817498	NM_128503	TC294660	At.20874
A_84_P525827	1.7542	0.00138413	AT1G25310.1	MEE8	MEE8 (maternal effect embryo arrest 8); DNA binding / transcription factor [AT1G25310.1]	NM_102341	839115	NM_102341	NP304197	At.51765
A_84_P67084	1.73895	0.00223447	AT1G25400.1	AT1G25400	similar to unknown protein [Arabidopsis thaliana] (TAIR:AT1G68440.1); similar to unnamed protein product [Vitis vinifera] (GB:CAO42150.1) [AT1G25400.1]	NM_102351	839126	NM_102351	TC287202	At.23261
A_84_P70844	1.72034	0.00255834	AT3G58200.1	AT3G58200	meprin and TRAF homology domain-containing protein / MATH domain-containing protein [AT3G58200.1]	NM_115682	824989	NM_115682	TC287838	At.34751
A_84_P785024	1.7199	0.00245805	AT2G33980.1	ATNUDT22	ATNUDT22 (Arabidopsis thaliana Nudix hydrolase homolog 22); hydrolase [AT2G33980.1]	NM_128949	817959	NM_128949	TC291224	At.12268
A_84_P18359	1.70121	0.00728431	AT3G25250.1	AGC2-1	AGC2-1 (OXIDATIVE SIGNAL-INDUCIBLE1); kinase [AT3G25250.1]	NM_113431	822119	NM_113431	TC290009	At.37401
A_84_P600968	1.70063	0.00443943	AT4G17483.1	AT4G17483	palmitoyl protein thioesterase family protein [AT4G17483.1]	NM_117852	827461	NM_117852	NP521727	At.32994
A_84_P89389	1.66271	0.000423296	AT4G15760.1	AT4G15760	monooxygenase, putative (MO1) [AT4G15760.1]	NM_117667	827255	NM_117667	TC286079	At.21307
A_84_P20629	1.6246	0.00454366	AT5G38750.1	AT5G38750	asparaginyl-tRNA synthetase family [AT5G38750.1]	NM_123236	833866	NM_123236		At.55227
A_84_P19362	1.62137	0.00142966	AT3G46090.1	ZAT7	ZAT7; nucleic acid binding / transcription factor/ zinc ion binding [AT3G46090.1]	NM_114478	823752	NM_114478	TC298825	At.19763
A_84_P17642	1.61176	0.0010521	AT4G29270.1	AT4G29270	acid phosphatase class B family protein [AT4G29270.1]	NM_119071	829048	NM_119071	TC291520	At.31944
A_84_P15440	1.61093	0.00466256	AT1G07400.1	AT1G07400	17.8 kDa class I heat shock protein (HSP17.8-CI) [AT1G07400.1]	NM_100614	837252	NM_100614	TC292554	At.42302
A_84_P11431	1.5983	0.00845292	AT1G17170.1	ATGSTU24	ATGSTU24 (ARABIDOPSIS THALIANA GLUTATHIONE S-TRANSFERASE (CLASS TAU) 24); glutathione transferase [AT1G17170.1]	NM_101578	838288	NM_101578	TC295134	At.41850
A_84_P15366	1.59529	0.00639462	AT1G11210.1	AT1G11210	similar to unknown protein [Arabidopsis thaliana] (TAIR:AT1G11220.1); similar to cotton fiber expressed protein 1 [Gossypium hirsutum] (GB:AAC33276.1); contains InterPro domain Protein of unknown function DUF761, plant (InterPro:IPR008480) [AT1G11210.1]	NM_100993	837662	NM_100993	TC288135	At.11566
A_84_P17722	1.57706	0.00421404	AT5G06800.1	AT5G06800	myb family transcription factor [AT5G06800.1]	NM_120763	830570	NM_120763	TC288791	At.50439
A_84_P17189	1.5655	0.00145419	AT1G25560.1	AT1G25560	AP2 domain-containing transcription factor, putative [AT1G25560.1]	NM_102367	839143	NM_102367	TC313183	At.17318
A_84_P124252	1.56446	0.00302883	AT2G41010.1	ATCAMBP25	ATCAMBP25 (ARABIDOPSIS THALIANA CALMODULIN (CAM)-BINDING PROTEIN OF 25 KDA); calmodulin binding [AT2G41010.1]	NM_129666	818701	NM_129666	TC291327	At.19612
A_84_P820492	1.56132	0.00419001	AT3G29575.4	AT3G29575	similar to TMAC2 (TWO OR MORE ABRES-CONTAINING GENE 2) [Arabidopsis thaliana] (TAIR:AT3G02140.1); similar to unnamed protein product [Vitis vinifera] (GB:CAO49169.1); contains InterPro domain Protein of unknown function DUF1675 (InterPro:IPR012463) [AT3G29575.4]	NM_001084753	822619	NM_001084753	TC309848	At.6431
A_84_P544339	1.53568	0.00186222	AT5G64530.1	ANAC104/XND1	ANAC104/XND1 (Arabidopsis NAC domain containing protein 104); transcription factor [AT5G64530.1]	NM_125849	836574	NM_125849	TC298444	At.28954
A_84_P13632	1.5218	0.00774847	AT3G26700.1	AT3G26700	protein kinase family protein [AT3G26700.1]	NM_113581	822282	NM_113581	TC288806	At.37170
A_84_P14577	1.51309	0.00593336	AT3G26720.1	AT3G26720	glycosyl hydrolase family 38 protein [AT3G26720.1]	NM_113583	822284	NM_113583	TC303848	At.21651
A_84_P574263	1.50686	0.00498133	AT4G25433.1	AT4G25433	peptidoglycan-binding LysM domain-containing protein [AT4G25433.1]	NM_148374	828647	NM_148374	TC312778	At.63732
A_84_P23724	1.49901	0.00419398	AT1G17180.1	ATGSTU25	ATGSTU25 (Arabidopsis thaliana Glutathione S-transferase (class tau) 25); glutathione transferase [AT1G17180.1]	NM_101579	838289	NM_101579	TC294267	At.41849
A_84_P11127	1.49193	0.00940265	AT5G13630.1	GUN5	GUN5 (GENOMES UNCOUPLED 5) [AT5G13630.1]	NM_121366	831207	NM_121366	TC280278	At.23621
A_84_P562146	1.48954	0.00932852	AT1G19397.1	AT1G19397	unknown protein [AT1G19397.1]	NM_202138	2745757	NM_202138		At.47931
A_84_P272880	1.4822	0.00422782	AT4G35590.1	AT4G35590	RWP-RK domain-containing protein [AT4G35590.1]	NM_119724	829711	NM_119724	TC288950	At.54615
A_84_P15939	1.47915	0.00397003	AT5G49330.1	AtMYB111	AtMYB111 (myb domain protein 111); DNA binding / transcription factor [AT5G49330.1]	NM_124310	834993	NM_124310	TC295135	At.26279
A_84_P17227	1.47909	0.00389031	AT2G19900.1	ATNADP-ME1	ATNADP-ME1 (NADP-MALIC ENZYME 1); malate dehydrogenase (oxaloacetate-decarboxylating) (NADP+)/ malic enzyme/ oxidoreductase, acting on NADH or NADPH, NAD or NADP as acceptor [AT2G19900.1]	NM_127548	816509	NM_127548	TC283051	At.27251
A_84_P94319	1.47804	0.000102315	AT4G15236.1	AT4G15236	ABC transporter family protein [AT4G15236.1]	NM_148328	827189	NM_148328		At.54334
A_84_P19516	1.47797	0.00664688	AT4G25470.1	CBF2	CBF2 (FREEZING TOLERANCE QTL 4); DNA binding / transcription activator/ transcription factor [AT4G25470.1]	NM_118679	828651	NM_118679	TC295294	At.233
A_84_P182564	1.47066	0.00132502	AT4G21323.1	AT4G21323	subtilase family protein [AT4G21323.1]	NM_118251	827881	NM_118251		At.54455
A_84_P12304	1.46732	0.00799984	AT1G03890.1	AT1G03890	cupin family protein [AT1G03890.1]	NM_100269	839379	NM_100269	TC286032	At.20175
A_84_P242173	1.458	0.00868198	AT4G13950.1	RALFL31	RALFL31 (RALF-LIKE 31) [AT4G13950.1]	NM_117469	827029	NM_117469	TC296470	At.20340
A_84_P22596	1.45735	0.00615102	AT5G59340.1	WOX2	WOX2 (WUSCHEL-related homeobox 2); transcription factor [AT5G59340.1]	NM_125325	836053	NM_125325	NP230551	At.49429
A_84_P20018	1.45125	0.000815436	AT1G12630.1	AT1G12630	DNA binding / transcription activator/ transcription factor [AT1G12630.1]	NM_101133	837819	NM_101133	TC297778	At.50648
A_84_P20591	1.44912	0.00456624	AT5G17820.1	AT5G17820	peroxidase 57 (PER57) (P57) (PRXR10) [AT5G17820.1]	NM_121788	831650	NM_121788	TC310242	At.25535
A_84_P14758	1.44825	0.000757844	AT4G18660.1	AT4G18660	similar to unknown protein [Arabidopsis thaliana] (TAIR:AT4G18690.1); similar to unnamed protein product [Vitis vinifera] (GB:CAO39408.1) [AT4G18660.1]	NM_117982	827600	NM_117982	NP1421688	At.54396
A_84_P17710	1.42158	0.00101657	AT5G02760.1	AT5G02760	protein phosphatase 2C family protein / PP2C family protein [AT5G02760.1]	NM_120354	831234	NM_120354	TC313571	At.69718
A_84_P570004	1.41757	0.0079557	AT5G53590.1	AT5G53590	auxin-responsive family protein [AT5G53590.1]	NM_001125958	835441	NM_001125958	TC299900	At.29547
A_84_P219968	1.40581	0.00135203	AT4G18920.1	AT4G18920	similar to unknown protein [Arabidopsis thaliana] (TAIR:AT5G45690.1); similar to unnamed protein product [Vitis vinifera] (GB:CAO47983.1); contains InterPro domain Protein of unknown function DUF1264 (InterPro:IPR010686) [AT4G18920.1]	NM_118009	827627	NM_118009	TC293188	At.32856
A_84_P12622	1.40408	0.00548506	AT2G27300.1	ANAC040/NTL8	ANAC040/NTL8 (ARABIDOPSIS NAC DOMAIN CONTAINING PROTEIN 40); transcription factor [AT2G27300.1]	NM_128289	817273	NM_128289	TC290058	At.52935
A_84_P51530	1.40019	0.00156547	AT2G22470.1	AGP2	AGP2 (ARABINOGALACTAN-PROTEIN 2) [AT2G22470.1]	NM_127812	816779	NM_127812	TC295141	At.22826
A_84_P200714	1.39549	0.000310756	AT5G10580.1	AT5G10580	similar to unknown protein [Arabidopsis thaliana] (TAIR:AT4G31330.1); similar to hypothetical protein [Vitis vinifera] (GB:CAN79714.1); contains InterPro domain Protein of unknown function DUF599 (InterPro:IPR006747) [AT5G10580.1]	NM_121096	830923	NM_121096	TC293547	At.1809
A_84_P608994	1.38649	0.00101595	AT4G28005.1	AT4G28005	similar to NADH-ubiquinone oxidoreductase-related [Arabidopsis thaliana] (TAIR:AT5G52840.1); similar to unnamed protein product [Vitis vinifera] (GB:CAO49517.1); contains domain NADH-UBIQUINONE OXIDOREDUCTASE 13 KD-B SUBUNIT (PTHR12653) [AT4G28005.1]	NM_148379	828914	NM_148379	NP1336973	At.51034
A_84_P310623	1.38611	0.00858567	AT4G03820.1	AT4G03820	similar to unknown protein [Arabidopsis thaliana] (TAIR:AT4G22270.1); similar to unnamed protein product [Vitis vinifera] (GB:CAO23242.1) [AT4G03820.1]	NM_116620	825687	NM_116620	TC287933	At.34108
A_84_P21584	1.37177	0.00178331	AT1G72210.1	AT1G72210	basic helix-loop-helix (bHLH) family protein (bHLH096) [AT1G72210.1]	NM_105880	843553	NM_105880	TC301894	At.35130
A_84_P130146	1.36892	0.00477127	AT2G34070.1	AT2G34070	similar to unknown protein [Arabidopsis thaliana] (TAIR:AT1G29050.1); similar to unnamed protein product [Vitis vinifera] (GB:CAO48076.1); contains InterPro domain Protein of unknown function DUF231, plant (InterPro:IPR004253) [AT2G34070.1]	NM_128958	817968	NM_128958	TC285626	At.37861
A_84_P21994	1.36175	0.0100461	AT2G26440.1	AT2G26440	pectinesterase family protein [AT2G26440.1]	NM_128201	817184	NM_128201	TC302059	At.38895
A_84_P12012	1.35922	0.00833361	AT4G40010.1	SNRK2-7/SNRK2.7/SRK2F	SNRK2-7/SNRK2.7/SRK2F (SNF1-RELATED PROTEIN KINASE 2.7); kinase [AT4G40010.1]	NM_120165	830162	NM_120165	TC289589	At.54664
A_84_P855161	1.35818	0.00491592	AT1G76680.2	OPR1	OPR1 (12-oxophytodienoate reductase 1); 12-oxophytodienoate reductase [AT1G76680.2]	NM_202428	844001	NM_202428	TC309702	At.11155
A_84_P61820	1.35406	0.00172024	AT1G17250.1	AT1G17250	leucine-rich repeat family protein [AT1G17250.1]	NM_101586	838296	NM_101586		At.41846
A_84_P23515	1.35334	0.00126014	AT5G51810.1	AT2353/ATGA20OX2/GA20OX2	AT2353/ATGA20OX2/GA20OX2 (GIBBERELLIN 20 OXIDASE 2); gibberellin 20-oxidase [AT5G51810.1]	NM_124560	835256	NM_124560	TC288710	At.28053
A_84_P716286	1.35077	0.00878744	AT5G48530.1	AT5G48530	similar to unknown protein [Arabidopsis thaliana] (TAIR:AT3G07440.1); similar to hypothetical protein [Vitis vinifera] (GB:CAN82702.1) [AT5G48530.1]	NM_124229	834909	NM_124229	TC295939	At.70453
A_84_P277270	1.34876	0.00662437	AT3G26440.1	AT3G26440	similar to unknown protein [Arabidopsis thaliana] (TAIR:AT1G13000.2); similar to unknown protein [Arabidopsis thaliana] (TAIR:AT1G13000.1); similar to unnamed protein product [Vitis vinifera] (GB:CAO42517.1); contains InterPro domain Protein of unknown function DUF707 (InterPro:IPR007877) [AT3G26440.1]	NM_001084742	822248	NM_001084742	TC288073	At.21513
A_84_P18541	1.34313	0.00398823	AT4G18360.1	AT4G18360	(S)-2-hydroxy-acid oxidase, peroxisomal, putative / glycolate oxidase, putative / short chain alpha-hydroxy acid oxidase, putative [AT4G18360.1]	NM_001084937	827563	NM_001084937	TC289013	At.24604
A_84_P13042	1.34149	0.00896393	AT5G25180.1	CYP71B14	CYP71B14 (cytochrome P450, family 71, subfamily B, polypeptide 14); oxygen binding [AT5G25180.1]	NM_122427	832589	NM_122427	TC295234	At.28576
A_84_P789924	1.3402	0.00828442	AT1G07590.1	AT1G07590	pentatricopeptide (PPR) repeat-containing protein [AT1G07590.1]	NM_100632	837272	NM_100632	TC302784	At.23699
A_84_P18936	1.33966	0.00195518	AT1G03470.1	AT1G03470	kinase interacting family protein [AT1G03470.1]	NM_100229	839494	NM_100229	TC309776	At.42543
A_84_P309023	1.33936	0.00180224	AT5G66440.1	AT5G66440	similar to unknown protein [Arabidopsis thaliana] (TAIR:AT4G34560.1); similar to hypothetical protein [Thellungiella halophila] (GB:ABB45849.1) [AT5G66440.1]	NM_126042	836776	NM_126042	TC310435	At.26559
A_84_P792126	1.33137	0.00432475	AT4G39190.1	AT4G39190	similar to unknown protein [Arabidopsis thaliana] (TAIR:AT2G21560.1); similar to hypothetical protein with signal peptide [Cryptosporidium parvum Iowa II] (GB:XP_626648.1) [AT4G39190.1]	NM_120079	830074	NM_120079	TC292214	At.64217
A_84_P825916	1.33134	0.00212754	AT1G59700.1	ATGSTU16	ATGSTU16 (Arabidopsis thaliana Glutathione S-transferase (class tau) 16); glutathione transferase [AT1G59700.1]	NM_104662	842261	NM_104662	TC294126	At.24264
A_84_P10332	1.32569	0.00242579	AT5G66110.1	AT5G66110	metal ion binding [AT5G66110.1]	NM_126009	836743	NM_126009	TC298116	At.28881
A_84_P268860	1.32122	0.00817466	AT4G01200.1	AT4G01200	C2 domain-containing protein [AT4G01200.1]	NM_116350	828043	NM_116350	TC292916	At.34467
A_84_P579822	1.32113	0.00565106	AT5G57887.1	AT5G57887	unknown protein [AT5G57887.1]	NM_148147	835899	NM_148147	TC299175	At.44873
A_84_P518995	1.32097	0.00960149	AT2G41705.1	AT2G41705	camphor resistance CrcB family protein [AT2G41705.1]	NM_129734	818769	NM_129734	TC295653	At.42796
A_84_P22982	1.30949	0.00124232	AT2G21770.1	CESA9	CESA9 (CELLULOSE SYNTHASE 9); transferase, transferring glycosyl groups [AT2G21770.1]	NM_127746	816713	NM_127746	TC298481	At.39527
A_84_P12287	1.30879	0.00884393	AT1G01480.1	ACS2	ACS2 (1-Amino-cyclopropane-1-carboxylate synthase 2) [AT1G01480.1]	NM_100030	837082	NM_100030	TC285084	At.164
A_84_P524134	1.30697	0.00108635	AT1G54730.3	AT1G54730	sugar transporter, putative [AT1G54730.3]	NM_104348	841914	NM_104348	TC287508	At.26473
A_84_P184784	1.30259	0.00435852	AT5G52450.1	AT5G52450	MATE efflux protein-related [AT5G52450.1]	NM_124624	835321	NM_124624	TC285070	At.63900
A_84_P173141	1.30239	0.00935421	AT3G01510.1	AT3G01510	5'-AMP-activated protein kinase beta-1 subunit-related [AT3G01510.1]	NM_111017	821127	NM_111017	TC282367	At.41267
A_84_P161913	1.30224	2.07877e-05	AT2G24070.1	AT2G24070	similar to unknown protein [Arabidopsis thaliana] (TAIR:AT4G30710.1); similar to unnamed protein product [Vitis vinifera] (GB:CAO66643.1); contains InterPro domain Protein of unknown function DUF566 (InterPro:IPR007573) [AT2G24070.1]	NM_127969	816941	NM_127969	TC313450	At.50093
A_84_P15714	1.29591	0.00128657	AT4G21100.1	DDB1B	DDB1B (DAMAGED DNA BINDING PROTEIN 1 B) [AT4G21100.1]	NM_118228	827857	NM_118228	TC280489	At.32663
A_84_P19923	1.29533	0.00353145	AT1G05680.1	AT1G05680	UDP-glucoronosyl/UDP-glucosyl transferase family protein [AT1G05680.1]	NM_100448	837075	NM_100448	TC286284	At.42381
A_84_P198204	1.29113	0.000587242	AT2G17036.1	AT2G17036	F-box family protein [AT2G17036.1]	NM_127258	816208	NM_127258	TC287833	At.40200
A_84_P16577	1.28999	0.00567347	AT1G21520.1	AT1G21520	unknown protein [AT1G21520.1]	NM_102001	838752	NM_102001		At.41652
A_84_P16609	1.28832	0.00783723	AT4G01870.1	AT4G01870	tolB protein-related [AT4G01870.1]	NM_116417	828228	NM_116417	TC282302	At.19803
A_84_P13648	1.28482	0.00153275	AT3G23800.1	AT3G23800	selenium-binding family protein [AT3G23800.1]	NM_113284	821962	NM_113284	TC285228	At.6674
A_84_P23522	1.28409	0.00925817	AT5G53970.1	AT5G53970	aminotransferase, putative [AT5G53970.1]	NM_124776	835480	NM_124776	TC307816	At.24214
A_84_P810056	1.2829	0.00367496	AT5G46730.1	AT5G46730	glycine-rich protein [AT5G46730.1]	NM_124043	834716	NM_124043	TC313695	At.47261
A_84_P16138	1.28273	0.00534313	AT1G30700.1	AT1G30700	FAD-binding domain-containing protein [AT1G30700.1]	NM_102806	839950	NM_102806	TC302703	At.27381
A_84_P844123	1.27997	0.00394439	AT1G10920.1	LOV1	LOV1; ATP binding / protein binding [AT1G10920.1]	NM_100967	837635	NM_100967	NP966079	At.28785
A_84_P20984	1.2748	0.00378452	AT1G02850.1	AT1G02850	glycosyl hydrolase family 1 protein [AT1G02850.1]	NM_202017	839435	NM_202017	NP183983	At.26199
A_84_P16222	1.27424	0.00868784	AT1G76690.1	OPR2	OPR2 (12-oxophytodienoate reductase 2); 12-oxophytodienoate reductase [AT1G76690.1]	NM_106319	844002	NM_106319		At.48382
A_84_P14318	1.27038	0.000962547	AT1G73990.1	SPPA	SPPA (signal peptide peptidase); protease IV/ serine-type endopeptidase [AT1G73990.1]	NM_106058	843737	NM_106058	TC281846	At.20800
A_84_P15235	1.26958	0.00611589	AT1G69790.1	AT1G69790	protein kinase, putative [AT1G69790.1]	NM_105647	843315	NM_105647	TC288402	At.35374
A_84_P786760	1.26828	0.00621447	AT1G80840.1	WRKY40	WRKY40 (WRKY DNA-binding protein 40); transcription factor [AT1G80840.1]	NM_106732	844423	NM_106732	TC298162	At.28188
A_84_P532769	1.26086	0.00160793	AT5G51800.1	AT5G51800	similar to gt-2-related [Arabidopsis thaliana] (TAIR:AT2G33550.1); similar to hypothetical protein [Vitis vinifera] (GB:CAN62096.1); similar to unnamed protein product [Vitis vinifera] (GB:CAO49779.1); contains InterPro domain Protein kinase-like (InterPro:IPR011009) [AT5G51800.1]	NM_124559	835255	NM_124559	TC299704	At.29659
A_84_P14603	1.26074	0.000735579	AT3G29810.1	COBL2	COBL2 (COBRA-LIKE PROTEIN 2 PRECURSOR) [AT3G29810.1]	NM_113910	822697	NM_113910	NP501965	At.36848
A_84_P727700	1.25956	0.00299924	AT1G47265.1	AT1G47265	unknown protein [AT1G47265.1]	NM_001123970	6240711	NM_001123970		At.68964
A_84_P21558	1.25651	0.00946188	AT5G26770.1	AT5G26770	similar to unknown protein [Arabidopsis thaliana] (TAIR:AT3G05830.1); similar to unnamed protein product [Vitis vinifera] (GB:CAO17354.1) [AT5G26770.1]	NM_001036869	832735	NM_001036869	TC290750	At.30845
A_84_P12284	1.25563	0.00486309	AT1G15790.1	AT1G15790	similar to protein binding / transcription cofactor [Arabidopsis thaliana] (TAIR:AT1G15780.1); similar to Os08g0564800 [Oryza sativa (japonica cultivar-group)] (GB:NP_001062533.1); similar to hypothetical protein OsJ_027171 [Oryza sativa (japonica cultivar-group)] (GB:EAZ43688.1); similar to CTV.22 [Poncirus trifoliata] (GB:AAN62354.1) [AT1G15790.1]	NM_101447	838148	NM_101447	TC298516	At.15567
A_84_P300030	1.25342	6.70436e-05	AT5G08790.1	ATAF2	ATAF2 (Arabidopsis NAC domain containing protein 81) [AT5G08790.1]	NM_147856	830779	NM_147856	TC295877	At.27826
A_84_P292774	1.25255	0.00813893	AT1G66890.1	AT1G66890	similar to 50S ribosomal protein-related [Arabidopsis thaliana] (TAIR:AT5G16200.1); similar to hypothetical protein [Vitis vinifera] (GB:CAN81684.1) [AT1G66890.1]	NM_105360	843007	NM_105360	TC298222	At.35720
A_84_P19231	1.25077	0.00513112	AT2G26150.1	ATHSFA2	ATHSFA2 (Arabidopsis thaliana heat shock transcription factor A2); DNA binding / transcription factor [AT2G26150.1]	NM_001124916	817155	NM_001124916	TC289736	At.38933
A_84_P10659	1.25036	0.00327161	AT2G46680.1	ATHB-7	ATHB-7 (ARABIDOPSIS THALIANA HOMEOBOX 7); transcription factor [AT2G46680.1]	NM_001036473	819280	NM_001036473	TC290161	At.136
A_84_P164303	1.24821	0.0030783	AT5G58680.1	AT5G58680	armadillo/beta-catenin repeat family protein [AT5G58680.1]	NM_125255	835982	NM_125255	TC287892	At.29268
A_84_P802561	1.24777	0.00954865	AT1G72610.1	GLP1	GLP1 (GERMIN-LIKE PROTEIN 1); manganese ion binding / metal ion binding / nutrient reservoir [AT1G72610.1]	NM_105920	843593	NM_105920	TC291847	At.10971
A_84_P789360	1.24712	0.00148284	AT2G44910.1	AT2G44910	homeobox-leucine zipper protein 4 (HB-4) / HD-ZIP protein 4 [AT2G44910.1]	NM_130055	819100	NM_130055	TC290664	At.44957
A_84_P12972	1.24097	0.00593951	AT4G36700.1	AT4G36700	cupin family protein [AT4G36700.1]	NM_119834	829823	NM_119834	TC302068	At.28140
A_84_P282890	1.23622	0.0059945	AT5G47610.1	AT5G47610	zinc finger (C3HC4-type RING finger) family protein [AT5G47610.1]	NM_124134	834811	NM_124134	TC296362	At.29885
A_84_P21578	1.23549	9.842e-05	AT5G39670.1	AT5G39670	calcium-binding EF hand family protein [AT5G39670.1]	NM_123329	833963	NM_123329	TC304104	At.19755
A_84_P13014	1.22712	0.00347342	AT5G12110.1	AT5G12110	elongation factor 1B alpha-subunit 1 (eEF1Balpha1) [AT5G12110.1]	NM_121249	831084	NM_121249	NP164460	At.699
A_84_P859782	1.22585	0.0020404	AT1G72890.1	AT1G72890	disease resistance protein (TIR-NBS class), putative [AT1G72890.1]	NM_105947	843620	NM_105947	TC312395	At.48364
A_84_P24000	1.2232	0.00186991	AT3G09550.1	AT3G09550	ankyrin repeat family protein [AT3G09550.1]	NM_111789	820112	NM_111789	TC286777	At.40085
A_84_P24020	1.21932	0.00872063	AT1G26440.1	ATUPS5	ATUPS5 (ARABIDOPSIS THALIANA UREIDE PERMEASE 5) [AT1G26440.1]	NM_179377	839185	NM_179377	TC286325	At.15977
A_84_P838825	1.21783	0.000254217	AT1G61660.1	AT1G61660	basic helix-loop-helix (bHLH) family protein [AT1G61660.1]	NM_104847	842462	NM_104847	NP037688	At.22850
A_84_P22672	1.21703	0.0023883	AT1G03457.1	AT1G03457	RNA-binding protein, putative [AT1G03457.1]	NM_100228	839497	NM_100228	TC302007	At.42544
A_84_P204968	1.21431	0.00620815	AT1G79360.1	ATOCT2	ATOCT2 (ARABIDOPSIS THALIANA ORGANIC CATION/CARNITINE TRANSPORTER2); carbohydrate transmembrane transporter/ sugar:hydrogen ion symporter [AT1G79360.1]	NM_106584	844274	NM_106584	TC296361	At.34126
A_84_P13086	1.2105	0.00376101	AT5G44910.1	AT5G44910	Toll-Interleukin-Resistance (TIR) domain-containing protein [AT5G44910.1]	NM_123859	834521	NM_123859	NP237409	At.55369
A_84_P787353	1.20877	0.000477061	AT5G17350.1	AT5G17350	similar to unknown protein [Arabidopsis thaliana] (TAIR:AT3G03280.1); similar to unknown [Populus trichocarpa] (GB:ABK95625.1) [AT5G17350.1]	NM_121741	831601	NM_121741	TC292113	At.31563
A_84_P273500	1.20594	0.00815781	AT1G70790.1	AT1G70790	C2 domain-containing protein [AT1G70790.1]	NM_179543	843416	NM_179543	TC291201	At.35268
A_84_P20389	1.19979	0.00130715	AT4G01026.1	AT4G01026	similar to unknown protein [Arabidopsis thaliana] (TAIR:AT1G01360.1); similar to hypothetical protein [Arabidopsis suecica] (GB:BAF63139.1); contains domain SSF55961 (SSF55961) [AT4G01026.1]	NM_116332	827923	NM_116332	TC280214	At.19744
A_84_P23837	1.19901	0.00524397	AT1G33640.1	AT1G33640	unknown protein [AT1G33640.1]	NM_103085	840256	NM_103085	NP273623	At.65951
A_84_P22454	1.19681	0.00775605	AT5G07240.1	IQD24	IQD24 (IQ-domain 24); calmodulin binding [AT5G07240.1]	NM_120806	830615	NM_120806	TC287568	At.48993
A_84_P602009	1.1967	0.00912729	AT5G23850.1	AT5G23850	similar to unknown protein [Arabidopsis thaliana] (TAIR:AT3G48980.1); similar to unnamed protein product [Vitis vinifera] (GB:CAO17250.1); contains InterPro domain Protein of unknown function DUF821, CAP10-like (InterPro:IPR008539); contains InterPro domain Lipopolysaccharide-modifying protein (InterPro:IPR006598) [AT5G23850.1]	NM_122290	832450	NM_122290	TC283937	At.30989
A_84_P22785	1.19234	0.00299867	AT1G77950.1	AGL67	AGL67; transcription factor [AT1G77950.1]	NM_001124144	844130	NM_001124144	TC303026	At.34362
A_84_P14106	1.19049	0.00977525	AT5G64310.1	AGP1	AGP1 (ARABINOGALACTAN-PROTEIN 1) [AT5G64310.1]	NM_125827	836552	NM_125827	TC309184	At.24810
A_84_P761743	1.18111	0.00793194	AT3G03702.1	AT3G03702	other RNA [AT3G03702.1]	NR_022684	5007981	NR_022684		At.70460
A_84_P182904	1.17573	0.0082748	AT1G07200.1	AT1G07200	ATP-dependent Clp protease ClpB protein-related [AT1G07200.1]	NM_100594	837231	NM_100594	TC283456	At.27670
A_84_P14542	1.16506	0.00804194	AT3G09600.1	AT3G09600	myb family transcription factor [AT3G09600.1]	NM_001035585	820117	NM_001035585	TC292003	At.40072
A_84_P19780	1.16356	1.20638e-05	AT5G64210.1	AOX2	AOX2 (alternative oxidase 2); alternative oxidase [AT5G64210.1]	NM_125817	836542	NM_125817	TC289496	At.55697
A_84_P819800	1.16269	0.00521277	AT2G25625.1	AT2G25625	similar to unnamed protein product [Vitis vinifera] (GB:CAO44157.1) [AT2G25625.1]	NM_179732	817103	NM_179732	TC309090	At.19162
A_84_P17099	1.1507	0.00929028	AT1G32740.1	AT1G32740	protein binding / zinc ion binding [AT1G32740.1]	NM_103008	840168	NM_103008	NP184570	At.48257
A_84_P275050	1.15058	0.00557724	AT3G27210.1	AT3G27210	Identical to Uncharacterized protein At3g27210 (Y-2) [Arabidopsis Thaliana] (GB:Q9LK32); similar to unknown protein [Arabidopsis thaliana] (TAIR:AT5G40860.1); similar to unnamed protein product [Vitis vinifera] (GB:CAO14583.1) [AT3G27210.1]	NM_113635	822340	NM_113635	TC294120	At.6167
A_84_P210718	1.14373	0.000152531	AT3G60200.1	AT3G60200	similar to unknown protein [Arabidopsis thaliana] (TAIR:AT2G44600.1); similar to unnamed protein product [Vitis vinifera] (GB:CAO70455.1) [AT3G60200.1]	NM_115883	825190	NM_115883	TC290742	At.28614
A_84_P19828	1.1396	4.75366e-05	AT5G58200.1	AT5G58200	similar to unnamed protein product [Vitis vinifera] (GB:CAO22752.1) [AT5G58200.1]	NM_125205	835932	NM_125205	NP225965	At.29291
A_84_P14489	1.13701	0.0058922	AT2G13610.1	AT2G13610	ABC transporter family protein [AT2G13610.1]	NM_126940	815846	NM_126940	TC282009	At.14323
A_84_P859685	1.13265	0.00289523	AT1G68670.1	AT1G68670	myb family transcription factor [AT1G68670.1]	NM_105539	843197	NM_105539	TC312325	At.27154
A_84_P13512	1.12124	0.00344902	AT1G07650.1	AT1G07650	leucine-rich repeat transmembrane protein kinase, putative [AT1G07650.1]	NM_100638	837278	NM_100638	TC303225	At.14844
A_84_P10492	1.11746	0.00798381	AT1G77990.1	AST56	AST56 (sulphate transporter 2;2); sulfate transmembrane transporter [AT1G77990.1]	NM_106448	844134	NM_106448	TC306989	At.23404
A_84_P23278	1.11692	0.00308376	AT4G20260.1	AT4G20260	DREPP plasma membrane polypeptide family protein [AT4G20260.1]	NM_118145	827773	NM_118145	TC299430	At.24152
A_84_P191874	1.11619	0.00758661	AT4G25850.1	AT4G25850	oxysterol-binding family protein [AT4G25850.1]	NM_118718	828691	NM_118718	TC301639	At.43664
A_84_P831582	1.11592	0.00671534	AT4G30350.1	AT4G30350	heat shock protein-related [AT4G30350.1]	NM_119181	829158	NM_119181	TC298575	At.23371
A_84_P20656	1.11126	0.00435318	AT5G46050.1	ATPTR3/PTR3	ATPTR3/PTR3 (PEPTIDE TRANSPORTER PROTEIN 3); transporter [AT5G46050.1]	NM_123973	834646	NM_123973	TC283140	At.27086
A_84_P17597	1.11069	0.00209652	AT4G18880.1	AT-HSFA4A	AT-HSFA4A (Arabidopsis thaliana heat shock transcription factor A4A); DNA binding / transcription factor [AT4G18880.1]	NM_118004	827622	NM_118004	TC299285	At.1951
A_84_P808897	1.10347	0.00338758	AT5G66570.1	OE33/OEE1/OEE33/PSBO-1/PSBO1	OE33/OEE1/OEE33/PSBO-1/PSBO1 (OXYGEN-EVOLVING ENHANCER 33); oxygen evolving/ poly(U) binding [AT5G66570.1]	NM_126055	836789	NM_126055	TC307708	At.25361
A_84_P270840	1.10145	0.00882029	AT2G27290.1	AT2G27290	similar to unnamed protein product [Vitis vinifera] (GB:CAO48682.1); contains InterPro domain Protein of unknown function DUF1279 (InterPro:IPR009688) [AT2G27290.1]	NM_128288	817272	NM_128288	TC307211	At.38789
A_84_P18309	1.09693	0.00856955	AT3G09270.1	ATGSTU8	ATGSTU8 (Arabidopsis thaliana Glutathione S-transferase (class tau) 8); glutathione transferase [AT3G09270.1]	NM_111761	820083	NM_111761	TC291919	At.40136
A_84_P290604	1.09301	0.000922271	AT5G42030.1	ABIL4	ABIL4 (ABL INTERACTOR-LIKE PROTEIN 4) [AT5G42030.1]	NM_123568	834208	NM_123568	TC292120	At.43834
A_84_P784441	1.08732	0.00901477	AT4G18950.1	AT4G18950	ankyrin protein kinase, putative [AT4G18950.1]	NM_118012	827630	NM_118012	TC287259	At.1956
A_84_P758964	1.08559	0.00403758	AT3G07360.1	AT3G07360	armadillo/beta-catenin repeat family protein / U-box domain-containing protein [AT3G07360.1]	NM_001035579	819924	NM_001035579	TC304716	At.21635
A_84_P262200	1.08151	0.00589725	AT5G43420.1	AT5G43420	zinc finger (C3HC4-type RING finger) family protein [AT5G43420.1]	NM_123708	834362	NM_123708	TC288764	At.30118
A_84_P292434	1.08082	0.00642221	AT2G47930.1	AGP26/ATAGP26	AGP26/ATAGP26 (ARABINOGALACTAN PROTEINS 26) [AT2G47930.1]	NM_130360	819405	NM_130360	TC297148	At.12951
A_84_P59510	1.07872	0.00368783	AT4G32480.1	AT4G32480	similar to unknown protein [Arabidopsis thaliana] (TAIR:AT2G20670.1); similar to unnamed protein product [Vitis vinifera] (GB:CAO69754.1); contains InterPro domain Protein of unknown function DUF506, plant (InterPro:IPR006502) [AT4G32480.1]	NM_119400	829383	NM_119400	TC291797	At.2514
A_84_P211678	1.07813	0.00109786	AT2G18350.1	ATHB24	ATHB24 (ARABIDOPSIS THALIANA HOMEOBOX PROTEIN 24); DNA binding / transcription factor [AT2G18350.1]	NM_127392	816350	NM_127392	TC289445	At.40008
A_84_P22792	1.07422	0.000594369	AT1G14890.1	AT1G14890	pectinesterase inhibitor [AT1G14890.1]	NM_101358	838054	NM_101358	TC293170	At.28525
A_84_P845695	1.07135	0.00455953	AT1G48430.1	AT1G48430	dihydroxyacetone kinase family protein [AT1G48430.1]	NM_103739	841264	NM_103739	TC292670	At.28765
A_84_P237543	1.07071	0.00267459	AT1G73310.1	SCPL4	SCPL4 (serine carboxypeptidase-like 4); serine carboxypeptidase [AT1G73310.1]	NM_105990	843665	NM_105990	NP305263	At.52494
A_84_P12395	1.0627	0.00194341	AT1G32900.1	AT1G32900	starch synthase, putative [AT1G32900.1]	NM_103023	840184	NM_103023	TC307856	At.11953
A_84_P768825	1.05898	0.00336724	AT5G24735.1	AT5G24735	other RNA [AT5G24735.1]	NR_023170	5008225	NR_023170	TC308917	At.43052
A_84_P10057	1.05698	0.00505726	AT4G24670.1	AT4G24670	alliinase family protein [AT4G24670.1]	NM_202879	828569	NM_202879	TC286260	At.26567
A_84_P18935	1.04379	0.0078018	AT1G80660.1	AHA9	AHA9 (Arabidopsis H(+)-ATPase 9); hydrogen-exporting ATPase, phosphorylative mechanism [AT1G80660.1]	NM_106714	844405	NM_106714	TC281084	At.52582
A_84_P89749	1.04189	0.00437749	AT1G31650.1	ATROPGEF14/ROPGEF14	ATROPGEF14/ROPGEF14 (KINASE PARTNER PROTEIN-LIKE); Rho guanyl-nucleotide exchange factor/ [AT1G31650.1]	NM_102900	840052	NM_102900	TC282415	At.40302
A_84_P21213	1.04116	0.0008936	AT3G13090.1	ATMRP8	ATMRP8 (Arabidopsis thaliana multidrug resistance-associated protein 8) [AT3G13090.1]	NM_112148	820497	NM_112148	NP424399	At.28307
A_84_P582979	1.03906	0.00911991	AT3G15340.1	PPI2	PPI2 (PROTON PUMP INTERACTOR 2) [AT3G15340.1]	NM_112397	820765	NM_112397		At.50184
A_84_P118252	1.0372	0.00127852	AT2G36630.1	AT2G36630	similar to unknown protein [Arabidopsis thaliana] (TAIR:AT2G25737.1); similar to unnamed protein product [Vitis vinifera] (GB:CAO16008.1); contains InterPro domain Protein of unknown function DUF81; (InterPro:IPR002781) [AT2G36630.1]	NM_179936	818235	NM_179936	TC286123	At.43254
A_84_P56860	1.03675	0.00379215	AT5G08710.1	AT5G08710	regulator of chromosome condensation (RCC1) family protein / UVB-resistance protein-related [AT5G08710.1]	NM_147851	830771	NM_147851	NP335306	At.45869
A_84_P13964	1.0337	0.00379112	AT5G14230.1	AT5G14230	ankyrin repeat family protein [AT5G14230.1]	NM_121427	831273	NM_121427	TC305087	At.31961
A_84_P23737	1.03364	0.00833009	AT1G16030.1	HSP70B	HSP70B (heat shock protein 70B); ATP binding [AT1G16030.1]	NM_101471	838174	NM_101471	TC282477	At.41906
A_84_P763881	1.03208	0.0052833	AT4G20830.1	AT4G20830	FAD-binding domain-containing protein [AT4G20830.1]	NM_202851	827831	NM_202851	TC304642	At.3570
A_84_P293514	1.03129	0.00706557	AT5G13460.1	IQD11	IQD11 (IQ-domain 11); calmodulin binding [AT5G13460.1]	NM_121349	831188	NM_121349	TC284036	At.26451
A_84_P18868	1.02933	0.00777467	AT5G19730.1	AT5G19730	pectinesterase family protein [AT5G19730.1]	NM_121978	832093	NM_121978	TC288163	At.28487
A_84_P153638	1.02677	0.00904647	AT3G59940.1	AT3G59940	kelch repeat-containing F-box family protein [AT3G59940.1]	NM_115857	825164	NM_115857	TC302732	At.1165
A_84_P20230	1.02183	0.00336686	AT1G26560.1	AT1G26560	glycosyl hydrolase family 1 protein [AT1G26560.1]	NM_102418	839196	NM_102418	TC283179	At.15959
A_84_P819283	1.02042	0.0030951	AT4G36900.1	RAP2.10	RAP2.10 (related to AP2 10); DNA binding / transcription factor [AT4G36900.1]	NM_119854	829843	NM_119854	TC297580	At.461
A_84_P18944	1.02028	0.00994874	AT1G09710.1	AT1G09710	DNA binding [AT1G09710.1]	NM_100843	837499	NM_100843	NP043926	At.44971
A_84_P23166	1.01865	0.00554807	AT3G50700.1	ATIDD2	ATIDD2 (ARABIDOPSIS THALIANA INDETERMINATE(ID)-DOMAIN 2); nucleic acid binding / transcription factor/ zinc ion binding [AT3G50700.1]	NM_114930	824234	NM_114930	TC304710	At.50264
A_84_P202368	1.0105	0.00454522	AT5G13140.1	AT5G13140	similar to unknown protein [Arabidopsis thaliana] (TAIR:AT3G26960.1); similar to unknown [Euphorbia pulcherrima] (GB:ABO43960.1); contains InterPro domain Pollen Ole e 1 allergen and extensin (InterPro:IPR006041) [AT5G13140.1]	NM_121317	831153	NM_121317	TC290653	At.32107
A_84_P800959	1.00742	0.0100394	AT4G15160.1	AT4G15160	protease inhibitor/seed storage/lipid transfer protein (LTP) family protein [AT4G15160.1]	NM_117605	827182	NM_117605	TC296461	At.25327
A_84_P23070	1.00563	0.00961299	AT3G22740.1	HMT3	HMT3 (Homocysteine S-methyltransferase 3); homocysteine S-methyltransferase [AT3G22740.1]	NM_113173	821845	NM_113173	TC286445	At.6305
A_84_P12497	1.00085	0.00879907	AT2G43820.1	GT/UGT74F2	GT/UGT74F2 (UDP-GLUCOSYLTRANSFERASE 74F2); UDP-glucosyltransferase/ UDP-glycosyltransferase/ transferase, transferring glycosyl groups / transferase, transferring hexosyl groups [AT2G43820.1]	NM_129944	818986	NM_129944	TC291265	At.27327
A_84_P10259	1.00012	0.00686757	AT5G47160.1	AT5G47160	YDG/SRA domain-containing protein [AT5G47160.1]	NM_124087	834762	NM_124087	NP222053	At.55414

## Sheet: RGL2-DOWN
ProbeName	Fold_D (log2)	p-value	Common name	GeneSymbol	Description	Genbank Accession	Entrez Gene	RefSeq	TIGRID	UniGene
A_84_P580438	-4.62893	0.00322969	AT4G11930.1	AT4G11930	heat shock protein binding [AT4G11930.1]	NM_117263	826800	NM_117263	TC292419	At.54286
A_84_P789231	-4.61574	0.00115949	AK117807	AT5G60260	Arabidopsis thaliana mRNA, clone: RAFL17-50-E02 [AK117807]		836148		TC304513	At.44211
A_84_P19357	-4.48187	0.00769403	AT3G44990.1	XTR8	XTR8 (xyloglucan:xyloglucosyl transferase 8); hydrolase, acting on glycosyl bonds [AT3G44990.1]	NM_114368	823634	NM_114368	TC287351	At.20372
A_84_P785139	-4.23204	0.00174116	AT1G06360.1	AT1G06360	fatty acid desaturase family protein [AT1G06360.1]	NM_100517	837147	NM_100517	TC303913	At.17049
A_84_P751658	-4.2162	0.00342902	AT1G47620.1	CYP96A8	CYP96A8 (cytochrome P450, family 96, subfamily A, polypeptide 8); oxygen binding [AT1G47620.1]	NM_103655	841171	NM_103655	NP033828	At.38583
A_84_P18619	-4.21066	0.00562427	AT4G37410.1	CYP81F4	CYP81F4 (cytochrome P450, family 81, subfamily F, polypeptide 4); oxygen binding [AT4G37410.1]	NM_119904	829895	NM_119904	TC308670	At.22792
A_84_P23341	-4.20165	0.00328277	AT4G34790.1	AT4G34790	auxin-responsive family protein [AT4G34790.1]	NM_119645	829631	NM_119645	TC309350	At.31470
A_84_P15427	-4.03285	0.00350935	AT2G18490.1	AT2G18490	zinc finger (C2H2 type) family protein [AT2G18490.1]	NM_127405	816364	NM_127405	NP454766	At.52807
A_84_P14091	-3.98631	0.00137072	AT5G60890.1	ATMYB34/ATR1/MYB34	ATMYB34/ATR1/MYB34 (ALTERED TRYPTOPHAN REGULATION, MYB DOMAIN PROTEIN 34); DNA binding / kinase/ transcription activator/ transcription factor [AT5G60890.1]	NM_125482	836210	NM_125482	TC300236	At.8463
A_84_P16685	-3.90573	1.95438e-05	AT4G26790.1	AT4G26790	GDSL-motif lipase/hydrolase family protein [AT4G26790.1]	NM_118813	828786	NM_118813	TC289106	At.43681
A_84_P18230	-3.89794	0.000382362	AT2G27920.1	SCPL51	SCPL51; serine carboxypeptidase [AT2G27920.1]	NM_128351	817336	NM_128351	TC286047	At.21190
A_84_P11901	-3.89699	0.00897258	AT1G06100.1	AT1G06100	fatty acid desaturase family protein [AT1G06100.1]	NM_100491	837119	NM_100491	TC291358	At.50644
A_84_P13815	-3.77561	0.000621857	AT4G19030.1	NLM1	NLM1 (NOD26-like intrinsic protein 1;1); water channel [AT4G19030.1]	NM_118021	827641	NM_118021	NP189039	At.5405
A_84_P273780	-3.77013	0.00283224	AT1G49470.1	AT1G49470	similar to unknown protein [Arabidopsis thaliana] (TAIR:AT1G55230.1); similar to hypothetical protein [Vitis vinifera] (GB:CAN63047.1); contains InterPro domain Protein of unknown function DUF716 (InterPro:IPR006904) [AT1G49470.1]	NM_103835	841370	NM_103835	TC288621	At.38225
A_84_P16919	-3.72383	0.00417762	AT5G59130.1	AT5G59130	subtilase family protein [AT5G59130.1]	NM_125303	836031	NM_125303	NP230532	At.29243
A_84_P10083	-3.48603	0.00940592	AT4G30290.1	ATXTH19	ATXTH19 (XYLOGLUCAN ENDOTRANSGLUCOSYLASE/HYDROLASE 19); hydrolase, acting on glycosyl bonds [AT4G30290.1]	NM_119175	829152	NM_119175	TC292213	At.23039
A_84_P537755	-3.48548	0.00977808	AT3G45320.1	AT3G45320	similar to unknown protein [Arabidopsis thaliana] (TAIR:AT5G60330.1) [AT3G45320.1]	NM_114401	823670	NM_114401	TC300895	At.53752
A_84_P12333	-3.48492	0.00888683	AT1G05330.1	AT1G05330	unknown protein [AT1G05330.1]	NM_100412	837032	NM_100412	TC298301	At.51487
A_84_P11715	-3.42929	0.00594853	AT3G04290.1	ATLTL1/LTL1	ATLTL1/LTL1 (LI-TOLERANT LIPASE 1); carboxylesterase [AT3G04290.1]	NM_111300	819584	NM_111300	TC300675	At.18785
A_84_P22080	-3.32252	0.00280362	AT2G33790.1	AT2G33790	pollen Ole e 1 allergen and extensin family protein [AT2G33790.1]	NM_128938	817946	NM_128938	TC293865	At.23963
A_84_P15343	-3.2567	0.00328773	AT2G14960.1	GH3.1	GH3.1 [AT2G14960.1]	NM_127059	815985	NM_127059	NP455481	At.40477
A_84_P17363	-3.22191	0.00538653	AT3G09260.1	PYK10	PYK10 (phosphate starvation-response 3.1); hydrolase, hydrolyzing O-glycosyl compounds [AT3G09260.1]	NM_111760	820082	NM_111760	TC312066	At.47576
A_84_P15752	-3.18086	0.00136712	AT4G29690.1	AT4G29690	type I phosphodiesterase/nucleotide pyrophosphatase family protein [AT4G29690.1]	NM_119114	829090	NM_119114	TC307492	At.31898
A_84_P24087	-3.17366	0.00600467	AT3G45060.1	ATNRT2.6	ATNRT2.6 (Arabidopsis thaliana high affinity nitrate transporter 2.6); nitrate transmembrane transporter [AT3G45060.1]	NM_114375	823641	NM_114375	TC283938	At.48735
A_84_P15851	-3.1164	0.00750436	AT5G12940.1	AT5G12940	leucine-rich repeat family protein [AT5G12940.1]	NM_121297	831134	NM_121297	TC300744	At.24355
A_84_P861830	-3.07563	0.00810787	BP867645	BP867645	Q3E7C8_ARATH (Q3E7C8) Protein At1g77885, partial (91%) [TC313622]				TC313622	At.47295
A_84_P594753	-3.05229	0.000414737	AT4G22230.1	AT4G22230	Encodes a defensin-like (DEFL) family protein. [AT4G22230.1]	NM_118348	828317	NM_118348	TC310347	At.32556
A_84_P851012	-3.04253	0.00314897	AT3G17810.1	AT3G17810	dihydroorotate dehydrogenase family protein / dihydroorotate oxidase family protein [AT3G17810.1]	NM_112662	821049	NM_112662	TC305789	At.24647
A_84_P11737	-3.00727	0.000834433	AT3G21800.1	AT3G21800	UDP-glucoronosyl/UDP-glucosyl transferase family protein [AT3G21800.1]	NM_113075	821734	NM_113075	TC311400	At.37992
A_84_P16607	-2.99355	0.000551212	AT4G01450.1	AT4G01450	nodulin MtN21 family protein [AT4G01450.1]	NM_178949	828176	NM_178949	NP189549	At.34427
A_84_P860286	-2.98452	0.00247261	AT3G45010.1	SCPL48	SCPL48 (serine carboxypeptidase-like 48); serine carboxypeptidase [AT3G45010.1]	NM_114370	823636	NM_114370	TC312670	At.1756
A_84_P21970	-2.97728	0.00231075	AT2G22200.1	AT2G22200	AP2 domain-containing transcription factor [AT2G22200.1]	NM_127788	816754	NM_127788	TC292891	At.39467
A_84_P153218	-2.96562	0.00747318	AT4G21780.1	AT4G21780	similar to unknown [Populus trichocarpa] (GB:ABK93184.1) [AT4G21780.1]	NM_118298	828266	NM_118298	TC297851	At.32598
A_84_P868333	-2.95405	0.000793119	AT5G45950.1	AT5G45950	GDSL-motif lipase/hydrolase family protein [AT5G45950.1]	NM_123963	834635	NM_123963	TC310391	At.20802
A_84_P229999	-2.93857	0.000968971	AT4G31330.1	AT4G31330	similar to unknown protein [Arabidopsis thaliana] (TAIR:AT5G10580.1); similar to hypothetical protein [Vitis vinifera] (GB:CAN79714.1); contains InterPro domain Protein of unknown function DUF599 (InterPro:IPR006747) [AT4G31330.1]	NM_119282	829260	NM_119282	TC293379	At.20206
A_84_P23792	-2.93465	0.000435725	AT1G71160.1	AT1G71160	beta-ketoacyl-CoA synthase family protein [AT1G71160.1]	NM_105785	843456	NM_105785	TC286114	At.49516
A_84_P20558	-2.92547	0.00337987	AT5G06250.1	AT5G06250	transcription factor [AT5G06250.1]	NM_001125705	830512	NM_001125705	TC296267	At.54745
A_84_P17147	-2.90685	0.00670147	AT1G28670.1	ARAB-1	ARAB-1 (Arabidopsis lipase); carboxylesterase [AT1G28670.1]	NM_102634	839767	NM_102634	TC287566	At.22379
A_84_P20577	-2.9061	0.000554387	AT5G11540.1	AT5G11540	FAD-binding domain-containing protein [AT5G11540.1]	NM_121192	831026	NM_121192	NP207846	At.54820
A_84_P18169	-2.89571	0.00473864	AT2G43860.1	AT2G43860	polygalacturonase, putative / pectinase, putative [AT2G43860.1]	NM_129948	818990	NM_129948	TC287788	At.53113
A_84_P21600	-2.89332	0.0017503	AT5G45650.1	AT5G45650	subtilase family protein [AT5G45650.1]	NM_123933	834605	NM_123933	TC281314	At.27938
A_84_P811586	-2.88088	0.000957256	AT5G45670.1	AT5G45670	GDSL-motif lipase/hydrolase family protein [AT5G45670.1]	NM_123934	834606	NM_123934	TC311663	At.7532
A_84_P14587	-2.80908	0.00141875	AT3G14440.1	NCED3	NCED3 (NINE-CIS-EPOXYCAROTENOID DIOXYGENASE3) [AT3G14440.1]	NM_112304	820667	NM_112304	TC283022	At.26346
A_84_P587696	-2.78498	0.00339517	AT5G03510.1	AT5G03510	zinc finger (C2H2 type) family protein [AT5G03510.1]	NM_120431	831818	NM_120431	TC314234	At.33267
A_84_P11626	-2.77392	0.00945723	AT2G35960.1	NHL12	NHL12 (NDR1/HIN1-like 12) [AT2G35960.1]	NM_129155	818169	NM_129155	TC292572	At.37608
A_84_P507766	-2.75608	0.00962523	AT4G34600.1	AT4G34600	similar to unknown protein [Arabidopsis thaliana] (TAIR:AT2G16385.1) [AT4G34600.1]	NM_119626	829612	NM_119626	TC304218	At.72805
A_84_P17974	-2.75204	0.00121029	AT1G62570.1	AT1G62570	flavin-containing monooxygenase family protein / FMO family protein [AT1G62570.1]	NM_104935	842554	NM_104935	NP033988	At.22246
A_84_P16520	-2.74412	0.00153712	AT1G02640.1	BXL2	BXL2 (BETA-XYLOSIDASE 2); hydrolase, hydrolyzing O-glycosyl compounds [AT1G02640.1]	NM_100144	837940	NM_100144	TC302181	At.25322
A_84_P580071	-2.72334	0.00593111	AT1G69485.1	AT1G69485	structural constituent of ribosome [AT1G69485.1]	NM_148644	843281	NM_148644		At.51199
A_84_P500478	-2.68196	0.00903406	AT3G44770.1	AT3G44770	similar to unknown protein [Arabidopsis thaliana] (TAIR:AT4G29550.1); contains InterPro domain Protein of unknown function DUF626, Arabidopsis thaliana (InterPro:IPR006462) [AT3G44770.1]	NM_114346	823608	NM_114346	NP034602	At.53732
A_84_P22395	-2.66837	0.00163954	AT4G34780.1	AT4G34780	auxin-responsive family protein [AT4G34780.1]	NM_119644	829630	NM_119644	TC309434	At.65455
A_84_P13026	-2.66275	0.00345428	AT5G17960.1	AT5G17960	DC1 domain-containing protein [AT5G17960.1]	NM_121801	831663	NM_121801	NP230763	At.65523
A_84_P11569	-2.65384	0.000114152	AT2G40610.1	ATEXPA8	ATEXPA8 (ARABIDOPSIS THALIANA EXPANSIN A8) [AT2G40610.1]	NM_129623	818656	NM_129623	TC306683	At.70279
A_84_P12919	-2.64309	0.0030996	AT1G43780.1	SCPL44	SCPL44 (serine carboxypeptidase-like 44); serine carboxypeptidase [AT1G43780.1]	NM_103506	840974	NM_103506	NP207644	At.52020
A_84_P233709	-2.6384	0.00333783	AT5G15190.1	AT5G15190	unknown protein [AT5G15190.1]	NM_180492	831371	NM_180492	TC297330	At.31834
A_84_P18949	-2.63724	0.00501458	AT1G04610.1	AT1G04610	flavin-containing monooxygenase / FMO (YUCCA3) [AT1G04610.1]	NM_100340	839474	NM_100340	TC286751	At.10473
A_84_P21298	-2.62585	0.00915048	AT3G55910.1	AT3G55910	unknown protein [AT3G55910.1]	NM_115449	824757	NM_115449	TC306436	At.34981
A_84_P13287	-2.62337	0.00780862	AT1G75580.1	AT1G75580	auxin-responsive protein, putative [AT1G75580.1]	NM_106210	843893	NM_106210	TC310051	At.34756
A_84_P13477	-2.60766	0.00678388	AT2G03850.1	AT2G03850	late embryogenesis abundant domain-containing protein / LEA domain-containing protein [AT2G03850.1]	NM_126431	814911	NM_126431	TC293483	At.41366
A_84_P103016	-2.60664	0.0010039	AT4G12500.1	AT4G12500	protease inhibitor/seed storage/lipid transfer protein (LTP) family protein [AT4G12500.1]	NM_117320	826862	NM_117320	TC296660	At.33470
A_84_P146938	-2.59755	0.000662104	AT1G02450.1	NIMIN-1/NIMIN1	NIMIN-1/NIMIN1; protein binding [AT1G02450.1]	NM_100126	837800	NM_100126	TC298273	At.10196
A_84_P15481	-2.5743	0.00203223	AT3G07320.1	AT3G07320	glycosyl hydrolase family 17 protein [AT3G07320.1]	NM_148696	819920	NM_148696	NP502592	At.20334
A_84_P862701	-2.56447	0.00626772	AT1G11400.1	PYM	PYM (PARTNER OF Y14-MAGO); protein binding [AT1G11400.1]	NM_101013	837682	NM_101013	TC314036	At.42135
A_84_P753835	-2.56427	0.00741383	AT1G19115.1	AT1G19115	other RNA [AT1G19115.1]	NM_001123841	5007705	NM_001123841	NP221468	At.51139
A_84_P18718	-2.56147	0.00220633	AT5G25830.1	AT5G25830	zinc finger (GATA type) family protein [AT5G25830.1]	NM_122484	832652	NM_122484	TC308870	At.30889
A_84_P19997	-2.54947	0.00882269	AT1G74670.1	AT1G74670	gibberellin-responsive protein, putative [AT1G74670.1]	NM_106125	843806	NM_106125	TC299095	At.24065
A_84_P805360	-2.54488	0.00912447	AT1G28290.1	AGP31	AGP31 (ARABINOGALACTAN-PROTEIN 31); structural constituent of cell wall [AT1G28290.1]	NM_102594	839723	NM_102594	TC311740	At.47585
A_84_P16201	-2.54478	0.000606443	AT1G28650.1	AT1G28650	lipase, putative [AT1G28650.1]	NM_102632	839765	NM_102632	TC305486	At.51808
A_84_P155475	-2.54273	0.0010443	AT4G35060.1	AT4G35060	heavy-metal-associated domain-containing protein / copper chaperone (CCH)-related [AT4G35060.1]	NM_119672	829658	NM_119672	TC293166	At.31450
A_84_P537312	-2.53128	0.00273157	AT1G08160.1	AT1G08160	harpin-induced protein-related / HIN1-related / harpin-responsive protein-related [AT1G08160.1]	NM_179281	837337	NM_179281	TC294269	At.47247
A_84_P15502	-2.5244	0.00809268	AT3G14370.1	WAG2	WAG2; kinase [AT3G14370.1]	NM_112295	820658	NM_112295	TC283875	At.39249
A_84_P23376	-2.49212	0.00219207	AT4G36880.1	CP1	CP1 (CYSTEINE PROTEINASE1); cysteine-type peptidase [AT4G36880.1]	NM_119852	829841	NM_119852	TC288730	At.26570
A_84_P14751	-2.49038	0.000175229	AT4G12910.1	SCPL20	SCPL20 (serine carboxypeptidase-like 20); serine carboxypeptidase [AT4G12910.1]	NM_117360	826903	NM_117360	TC286200	At.45003
A_84_P14137	-2.48871	0.00623912	AT5G13170.1	AT5G13170	nodulin MtN3 family protein [AT5G13170.1]	NM_121320	831156	NM_121320	TC287217	At.46857
A_84_P763147	-2.46909	0.00376788	AT4G26420.1	GAMT1	GAMT1; S-adenosylmethionine-dependent methyltransferase/ gibberellin carboxyl-O-methyltransferase [AT4G26420.1]	NM_001125589	828748	NM_001125589	TC299219	At.2172
A_84_P800991	-2.46273	0.0063409	AT1G20440.1	COR47	COR47 (cold regulated 47) [AT1G20440.1]	NM_101894	838632	NM_101894	TC309111	At.22974
A_84_P210018	-2.4356	0.00253985	AT4G10560.1	MEE53	MEE53 (maternal effect embryo arrest 53); protein binding / zinc ion binding [AT4G10560.1]	NM_117124	826648	NM_117124	TC281941	At.65347
A_84_P802590	-2.39207	0.0087216	AT5G24460.1	AT5G24460	hydrolase [AT5G24460.1]	NM_122354	832517	NM_122354	TC301499	At.27486
A_84_P10675	-2.38901	0.00407802	AT1G07690.1	AT1G07690	similar to unknown protein [Arabidopsis thaliana] (TAIR:AT1G54950.1) [AT1G07690.1]	NM_100642	837282	NM_100642	NP281077	At.51519
A_84_P14311	-2.38665	0.00370121	AT1G28640.1	AT1G28640	GDSL-motif lipase, putative [AT1G28640.1]	NM_102631	839764	NM_102631	TC305486	At.40845
A_84_P12111	-2.3696	0.00206171	AT5G36110.1	CYP716A1	CYP716A1 (cytochrome P450, family 716, subfamily A, polypeptide 1); oxygen binding [AT5G36110.1]	NM_123002	833607	NM_123002	NP226022	At.55154
A_84_P13035	-2.35918	0.00198629	AT5G23210.1	SCPL34	SCPL34; serine carboxypeptidase [AT5G23210.1]	NM_001085147	832385	NM_001085147	TC293158	At.8802
A_84_P826714	-2.35548	0.000204608	AT1G52000.1	AT1G52000	jacalin lectin family protein [AT1G52000.1]	NM_104081	841629	NM_104081	TC302948	At.37684
A_84_P752539	-2.34243	0.00463674	AT1G08920.2	AT1G08920	sugar transporter, putative [AT1G08920.2]	NM_001035928	837413	NM_001035928	TC305246	At.700
A_84_P760178	-2.33222	0.00252999	AT3G28540.1	AT3G28540	AAA-type ATPase family protein [AT3G28540.1]	NM_001035712	822484	NM_001035712	TC309511	At.42777
A_84_P212828	-2.29618	0.00933925	AT4G30280.1	ATXTH18/XTH18	ATXTH18/XTH18 (XYLOGLUCAN ENDOTRANSGLUCOSYLASE/HYDROLASE 18); hydrolase, acting on glycosyl bonds [AT4G30280.1]	NM_119174	829151	NM_119174	TC289632	At.27397
A_84_P298034	-2.294	0.00999508	AT1G08500.1	AT1G08500	plastocyanin-like domain-containing protein [AT1G08500.1]	NM_100723	837371	NM_100723	TC291475	At.10756
A_84_P23972	-2.29032	0.00234821	AT2G23630.1	SKS16	SKS16 (SKU5 Similar 16); copper ion binding / pectinesterase [AT2G23630.1]	NM_127927	816895	NM_127927	TC283962	At.50090
A_84_P16252	-2.24297	0.000341481	AT1G70410.1	AT1G70410	carbonic anhydrase, putative / carbonate dehydratase, putative [AT1G70410.1]	NM_202390	843377	NM_202390	TC287784	At.10650
A_84_P203538	-2.22237	0.000862608	AT2G15090.1	AT2G15090	fatty acid elongase, putative [AT2G15090.1]	NM_127071	815998	NM_127071	TC285641	At.13393
A_84_P238183	-2.22022	0.00757126	AT3G23880.1	AT3G23880	F-box family protein [AT3G23880.1]	NM_113293	821971	NM_113293	TC289150	At.37629
A_84_P836371	-2.21524	0.00380541	AT5G24390.1	AT5G24390	RabGAP/TBC domain-containing protein [AT5G24390.1]	NM_122347	832510	NM_122347	TC308991	At.70301
A_84_P13172	-2.21172	0.00914731	AT5G67080.1	MAPKKK19	MAPKKK19 (Mitogen-activated protein kinase kinase kinase 19); kinase [AT5G67080.1]	NM_126108	836843	NM_126108	TC300247	At.49431
A_84_P13788	-2.21006	0.00558851	AT4G08380.1	AT4G08380	proline-rich extensin-like family protein [AT4G08380.1]	NM_116907	826395	NM_116907	TC286754	At.65340
A_84_P11644	-2.20767	0.00631552	AT2G37460.1	AT2G37460	nodulin MtN21 family protein [AT2G37460.1]	NM_129301	818323	NM_129301	TC299331	At.19949
A_84_P839599	-2.19442	0.00855664	AT1G73160.1	AT1G73160	glycosyl transferase family 1 protein [AT1G73160.1]	NM_105974	843647	NM_105974	NP168066	At.52491
A_84_P790381	-2.19158	4.86655e-05	BX825851	BX825851	Arabidopsis thaliana Full-length cDNA Complete sequence from clone GSLTSIL68ZA10 of Silique of strain col-0 of Arabidopsis thaliana (thale cress) [BX825851]					At.49625
A_84_P17895	-2.17669	0.00455522	AT5G65970.1	MLO10	MLO10 (MILDEW RESISTANCE LOCUS O 10); calmodulin binding [AT5G65970.1]	NM_125994	836727	NM_125994	TC283487	At.9206
A_84_P813335	-2.17453	0.00751601	AT4G12730.1	FLA2	FLA2 [AT4G12730.1]	NM_117342	826885	NM_117342	TC285628	At.3092
A_84_P19445	-2.16779	0.00958628	AT4G01480.1	ATPPA5	ATPPA5 (ARABIDOPSIS THALIANA PYROPHOSPHORYLASE 5); inorganic diphosphatase/ pyrophosphatase [AT4G01480.1]	NM_116378	827962	NM_116378	TC291645	At.24865
A_84_P841077	-2.16401	0.00986066	AT1G22160.1	AT1G22160	senescence-associated protein-related [AT1G22160.1]	NM_102066	838821	NM_102066	NP226293	At.21363
A_84_P15474	-2.14763	0.00204077	AT3G01990.1	ACR6	ACR6 (ACT Domain Repeat 6) [AT3G01990.1]	NM_111065	821217	NM_111065	NP332359	At.41200
A_84_P11073	-2.13708	0.00753276	AT1G19300.1	GATL1/GLZ1/PARVUS	GATL1/GLZ1/PARVUS (GALACTURONOSYLTRANSFERASE-LIKE 1); polygalacturonate 4-alpha-galacturonosyltransferase/ transferase, transferring glycosyl groups / transferase, transferring hexosyl groups [AT1G19300.1]	NM_101787	838512	NM_101787	TC287414	At.16709
A_84_P763439	-2.13613	0.00743253	AT4G06585.1	AT4G06585	transposable element gene [AT4G06585.1]		3770081
A_84_P23180	-2.1344	0.00760969	AT3G53800.1	AT3G53800	armadillo/beta-catenin repeat family protein [AT3G53800.1]	NM_115240	824547	NM_115240	TC286763	At.1396
A_84_P146129	-2.13252	0.00406114	AT3G25670.1	AT3G25670	leucine-rich repeat family protein [AT3G25670.1]	NM_113466	822155	NM_113466	NP301254	At.65155
A_84_P845699	-2.11922	0.00356906	AT3G18830.1	ATPLT5	ATPLT5 (POLYOL TRANSPORTER 5); D-ribose transmembrane transporter/ D-xylose transmembrane transporter/ carbohydrate transmembrane transporter/ galactose transmembrane transporter/ glucose transmembrane transporter/ glycerol transmembrane transporter/ hydr [AT3G18830.1]	NM_112769	821416	NM_112769	TC292673	At.6395
A_84_P11724	-2.10314	0.00217409	AT3G16150.1	AT3G16150	L-asparaginase, putative / L-asparagine amidohydrolase, putative [AT3G16150.1]	NM_112485	820860	NM_112485	TC290404	At.38938
A_84_P548985	-2.10126	0.00386408	AT1G68510.1	LBD42	LBD42 (LOB DOMAIN-CONTAINING PROTEIN 42) [AT1G68510.1]	NM_105522	843180	NM_105522	TC294177	At.27200
A_84_P13059	-2.09166	0.00182569	AT5G37600.1	ATGSR1	ATGSR1 (Arabidopsis thaliana glutamine synthase clone R1); glutamate-ammonia ligase [AT5G37600.1]	NM_123119	833738	NM_123119	TC286557	At.7003
A_84_P750699	-2.0905	0.00840391	AT1G80100.1	AHP6	AHP6 (ARABIDOPSIS HISTIDINE PHOSPHOTRANSFER PROTEIN 6); transferase, transferring phosphorus-containing groups [AT1G80100.1]	NM_001124153	844350	NM_001124153		At.52576
A_84_P580770	-2.08468	0.00706421	AT5G09750.1	HEC3	HEC3 (HECATE 3); DNA binding / transcription factor [AT5G09750.1]	NM_121012	830835	NM_121012	TC294728	At.65500
A_84_P806238	-2.0784	0.00152793	AT2G46620.1	AT2G46620	AAA-type ATPase family protein [AT2G46620.1]	NM_130227	819274	NM_130227	TC311584	At.19721
A_84_P136225	-2.06672	0.00141806	AT2G32560.1	AT2G32560	F-box family protein [AT2G32560.1]	NM_179860	817817	NM_179860	TC305712	At.27709
A_84_P532349	-2.05878	0.00129032	AT3G09520.1	ATEXO70H4	ATEXO70H4 (exocyst subunit EXO70 family protein H4); protein binding [AT3G09520.1]	NM_111786	820109	NM_111786	TC303896	At.49385
A_84_P792412	-2.05799	0.00905516	DQ108771	DQ108771	Arabidopsis thaliana clone 206990 mRNA sequence [DQ108771]				TC309427	At.65239
A_84_P14870	-2.04751	0.00211354	AT5G02260.1	ATEXPA9	ATEXPA9 (ARABIDOPSIS THALIANA EXPANSIN A9) [AT5G02260.1]	NM_120304	831736	NM_120304	TC304766	At.24609
A_84_P815585	-2.04322	0.00169503	AT1G69530.1	ATEXPA1	ATEXPA1 (ARABIDOPSIS THALIANA EXPANSIN A1) [AT1G69530.1]	NM_105622	843288	NM_105622	TC286255	At.23180
A_84_P100606	-2.03414	0.00176583	AT1G02810.1	AT1G02810	pectinesterase family protein [AT1G02810.1]	NM_100160	838078	NM_100160	TC290988	At.42579
A_84_P19794	-2.02922	0.00484191	AT5G14750.1	ATMYB66/WER/WER1	ATMYB66/WER/WER1 (WEREWOLF 1); DNA binding / protein binding / transcription factor/ transcription regulator [AT5G14750.1]	NM_121479	831327	NM_121479	TC296472	At.28680
A_84_P11935	-2.0202	0.00324616	AT4G21490.1	NDB3	NDB3; NADH dehydrogenase [AT4G21490.1]	NM_118269	828234	NM_118269	TC285592	At.32626
A_84_P10694	-2.01269	0.00132822	AT2G37640.1	ATEXPA3	ATEXPA3 (ARABIDOPSIS THALIANA EXPANSIN A3) [AT2G37640.1]	NM_129320	818341	NM_129320	TC292842	At.12794
A_84_P23273	-2.00907	0.00177045	AT4G18970.1	AT4G18970	GDSL-motif lipase/hydrolase family protein [AT4G18970.1]	NM_118014	827632	NM_118014	TC282707	At.22915
A_84_P18778	-2.00741	0.00436533	AT5G49630.1	AAP6	AAP6 (AMINO ACID PERMEASE 6); amino acid transmembrane transporter [AT5G49630.1]	NM_124341	835025	NM_124341	TC285498	At.163
A_84_P15302	-1.98683	0.00256589	AT1G20010.1	TUB5	TUB5 (tubulin beta-5 chain) [AT1G20010.1]	NM_101856	838590	NM_101856	TC299784	At.25087
A_84_P852341	-1.98262	0.000629304	AT1G41830.1	SKS6	SKS6 (SKU5 Similar 6); pectinesterase [AT1G41830.1]	NM_103408	840792	NM_103408	TC307440	At.23781
A_84_P19225	-1.98215	0.00449264	AT1G07370.1	PCNA1	PCNA1 (PROLIFERATING CELLULAR NUCLEAR ANTIGEN); DNA binding / DNA polymerase processivity factor [AT1G07370.1]	NM_100611	837249	NM_100611	TC290072	At.11997
A_84_P17987	-1.9808	0.000603898	AT1G23140.1	AT1G23140	C2 domain-containing protein [AT1G23140.1]	NM_102162	838922	NM_102162	TC296432	At.49306
A_84_P18745	-1.97496	0.00360644	AT5G40670.1	AT5G40670	PQ-loop repeat family protein / transmembrane family protein [AT5G40670.1]	NM_123432	834067	NM_123432	TC287446	At.7422
A_84_P845464	-1.97382	0.00355046	AT4G13100.1	AT4G13100	zinc finger (C3HC4-type RING finger) family protein [AT4G13100.1]	NM_117379	826924	NM_117379	TC291154	At.33415
A_84_P22049	-1.97189	0.00645841	AT2G18620.1	AT2G18620	geranylgeranyl pyrophosphate synthase, putative / GGPP synthetase, putative / farnesyltranstransferase, putative [AT2G18620.1]	NM_127418	816377	NM_127418	NP454757	At.52813
A_84_P14561	-1.95379	0.00258156	AT3G15720.1	AT3G15720	glycoside hydrolase family 28 protein / polygalacturonase (pectinase) family protein [AT3G15720.1]	NM_112442	820815	NM_112442	TC285072	At.39003
A_84_P195654	-1.93692	0.00519599	AT3G14067.1	AT3G14067	subtilase family protein [AT3G14067.1]	NM_112261	820621	NM_112261	TC281431	At.20041
A_84_P12143	-1.92871	0.000405578	AT5G45340.1	CYP707A3	CYP707A3 (cytochrome P450, family 707, subfamily A, polypeptide 3); oxygen binding [AT5G45340.1]	NM_180805	834570	NM_180805	TC283689	At.9625
A_84_P13678	-1.92681	0.00408867	AT3G42850.1	AT3G42850	galactokinase, putative [AT3G42850.1]	NM_114153	823331	NM_114153	NP208419	At.53677
A_84_P22420	-1.92316	0.00680795	AT4G15390.1	AT4G15390	transferase family protein [AT4G15390.1]	NM_117627	827205	NM_117627	TC285968	At.26884
A_84_P55800	-1.91896	0.00138362	AT5G12950.1	AT5G12950	catalytic [AT5G12950.1]	NM_121298	831135	NM_121298	TC300016	At.5290
A_84_P199724	-1.90968	0.000716046	AT5G43630.1	AT5G43630	zinc knuckle (CCHC-type) family protein [AT5G43630.1]	NM_123729	834383	NM_123729	TC281124	At.43344
A_84_P509692	-1.90931	0.00440837	AT5G47900.2	AT5G47900	similar to unknown protein [Arabidopsis thaliana] (TAIR:AT5G27730.1); similar to unnamed protein product [Vitis vinifera] (GB:CAO68737.1) [AT5G47900.2]	NM_001125920	834841	NM_001125920	NP237040	At.55424
A_84_P181494	-1.90095	0.00627001	AT3G48280.1	CYP71A25	CYP71A25 (cytochrome P450, family 71, subfamily A, polypeptide 25); oxygen binding [AT3G48280.1]	NM_148854	823986	NM_148854	TC301584	At.20709
A_84_P593897	-1.89629	0.00442909	AT4G28890.1	AT4G28890	protein binding / ubiquitin-protein ligase/ zinc ion binding [AT4G28890.1]	NM_119033	829010	NM_119033	TC286912	At.28216
A_84_P126121	-1.89603	0.00654131	AT3G27640.1	AT3G27640	transducin family protein / WD-40 repeat family protein [AT3G27640.1]	NM_113680	822386	NM_113680	TC283868	At.19178
A_84_P817093	-1.8929	0.000148403	AT1G58270.1	ZW9	ZW9 [AT1G58270.1]	NM_104607	842196	NM_104607	TC286959	At.445
A_84_P22457	-1.89285	0.00423751	AT5G07800.1	AT5G07800	flavin-containing monooxygenase family protein / FMO family protein [AT5G07800.1]	NM_120862	830673	NM_120862	TC286130	At.32668
A_84_P15865	-1.87338	0.00838062	AT5G18650.1	AT5G18650	zinc finger (C3HC4-type RING finger) family protein [AT5G18650.1]	NM_121870	831983	NM_121870	TC292188	At.20087
A_84_P15430	-1.86793	0.00650194	AT2G21370.1	AT2G21370	xylulose kinase, putative [AT2G21370.1]	NM_127708	816675	NM_127708	NP453774	At.27499
A_84_P67534	-1.86669	0.00975244	AT1G23080.1	PIN7	PIN7 (PIN-FORMED 7); auxin:hydrogen symporter/ transporter [AT1G23080.1]	NM_102156	838916	NM_102156	TC296818	At.10543
A_84_P788379	-1.865	0.00416154	AT3G14740.2	AT3G14740	PHD finger family protein [AT3G14740.2]	NM_202584	820702	NM_202584	NP227476	At.39180
A_84_P835195	-1.83691	0.00170757	AT5G54380.1	THE1	THE1 (THESEUS1); kinase/ protein kinase [AT5G54380.1]	NM_124818	835526	NM_124818	TC298129	At.28202
A_84_P23662	-1.83411	0.00755715	AT1G23040.1	AT1G23040	hydroxyproline-rich glycoprotein family protein [AT1G23040.1]	NM_102152	838912	NM_102152	TC308401	At.10436
A_84_P766178	-1.82953	0.00616504	AT5G39150.1	AT5G39150	germin-like protein, putative [AT5G39150.1]	NM_123280	833908	NM_123280	TC294961	At.6606
A_84_P18126	-1.823	0.001424	AT1G18250.1	ATLP-1	ATLP-1 (Arabidopsis thaumatin-like protein 1) [AT1G18250.1]	NM_001035987	838405	NM_001035987	NP281431	At.326
A_84_P14494	-1.81841	0.00720651	AT2G39430.1	AT2G39430	disease resistance-responsive protein-related / dirigent protein-related [AT2G39430.1]	NM_129501	818528	NM_129501	TC290530	At.27571
A_84_P518108	-1.81553	0.00898805	AT2G39415.1	AT2G39415	F-box family protein [AT2G39415.1]	NM_201910	2745587	NM_201910		At.66333
A_84_P10530	-1.81446	0.00928588	AT1G75780.1	TUB1	TUB1 (tubulin beta-1 chain); structural molecule [AT1G75780.1]	NM_106228	843911	NM_106228	TC286453	At.21346
A_84_P12325	-1.8124	0.00139788	AT1G70230.1	AT1G70230	similar to unknown protein [Arabidopsis thaliana] (TAIR:AT1G01430.1); similar to Os09g0375300 [Oryza sativa (japonica cultivar-group)] (GB:NP_001063036.1); similar to Os06g0235200 [Oryza sativa (japonica cultivar-group)] (GB:NP_001057240.1); similar to leaf senescence protein-like [Oryza sativa (japonica cultivar-group)] (GB:BAD26032.1); contains InterPro domain Protein of unknown function DUF231…	NM_105691	843359	NM_105691	TC287098	At.21753
A_84_P13337	-1.79858	0.000774102	AT1G28390.1	AT1G28390	protein kinase family protein [AT1G28390.1]	NM_102606	839736	NM_102606	TC285795	At.40900
A_84_P14796	-1.79756	0.00416132	AT4G27440.1	PORB	PORB (PROTOCHLOROPHYLLIDE OXIDOREDUCTASE B); oxidoreductase/ protochlorophyllide reductase [AT4G27440.1]	NM_001036654	828853	NM_001036654	TC285454	At.23416
A_84_P856452	-1.79012	0.00595776	AT5G43830.1	AT5G43830	similar to unknown protein [Arabidopsis thaliana] (TAIR:AT3G22850.1); similar to aluminum-induced protein-like protein [Thellungiella halophila] (GB:AAM19711.1); contains domain G3DSA:3.60.20.10 (G3DSA:3.60.20.10); contains domain SSF56235 (SSF56235) [AT5G43830.1]	NM_123750	834405	NM_123750	TC310483	At.20116
A_84_P817749	-1.78528	0.00549131	AT1G22640.1	MYB3	MYB3 (myb domain protein 3); DNA binding / transcription factor [AT1G22640.1]	NM_102111	838870	NM_102111	TC292609	At.23277
A_84_P560000	-1.78243	0.00704886	AT4G14120.1	AT4G14120	similar to unknown protein [Arabidopsis thaliana] (TAIR:AT3G23740.1) [AT4G14120.1]	NM_117489	827050	NM_117489		At.50338
A_84_P10285	-1.77673	0.000652177	AT5G54510.1	DFL1/GH3.6	DFL1/GH3.6 (DWARF IN LIGHT 1); indole-3-acetic acid amido synthetase [AT5G54510.1]	NM_124831	835539	NM_124831	TC308763	At.9013
A_84_P19976	-1.75596	0.00607098	AT1G60960.1	IRT3	IRT3 (Iron regulated transporter 3); cation transmembrane transporter/ metal ion transmembrane transporter [AT1G60960.1]	NM_104776	842387	NM_104776	TC286099	At.66932
A_84_P11031	-1.75437	0.000146648	AT4G30610.1	BRS1	BRS1 (BRI1 SUPPRESSOR 1) [AT4G30610.1]	NM_119207	829184	NM_119207	TC304182	At.4582
A_84_P805421	-1.75082	0.00346449	AT5G38420.1	AT5G38420	ribulose bisphosphate carboxylase small chain 2B / RuBisCO small subunit 2B (RBCS-2B) (ATS2B) [AT5G38420.1]	NM_123203	833829	NM_123203	TC313664	At.49098
A_84_P24041	-1.72923	0.00823562	AT3G20370.1	AT3G20370	meprin and TRAF homology domain-containing protein / MATH domain-containing protein [AT3G20370.1]	NM_112928	821582	NM_112928	TC286930	At.21505
A_84_P13809	-1.72561	0.00503909	AT4G13660.1	AT4G13660	pinoresinol-lariciresinol reductase, putative [AT4G13660.1]	NM_117440	827000	NM_117440	TC290298	At.27534
A_84_P16004	-1.72476	0.0077699	AT5G66170.1	AT5G66170	similar to unknown protein [Arabidopsis thaliana] (TAIR:AT2G17850.1); similar to unnamed protein product [Vitis vinifera] (GB:CAO48196.1); contains InterPro domain Rhodanese-like (InterPro:IPR001763) [AT5G66170.1]	NM_126015	836749	NM_126015	TC295161	At.24500
A_84_P23349	-1.71987	0.00478999	AT4G37470.1	AT4G37470	hydrolase, alpha/beta fold family protein [AT4G37470.1]	NM_119911	829902	NM_119911	TC302987	At.66602
A_84_P18376	-1.71394	0.00436388	AT3G23730.1	AT3G23730	xyloglucan:xyloglucosyl transferase, putative / xyloglucan endotransglycosylase, putative / endo-xyloglucan transferase, putative [AT3G23730.1]	NM_113277	821955	NM_113277	TC289368	At.26810
A_84_P729293	-1.69839	0.00195389	AT3G13438.1	SADHU7-1	transposable element gene [AT3G13438.1]		5007998		TC298662	At.68325
A_84_P824908	-1.69672	0.00306654	AT5G22460.1	AT5G22460	esterase/lipase/thioesterase family protein [AT5G22460.1]	NM_180724	832307	NM_180724	TC309025	At.7368
A_84_P562254	-1.69024	0.000459471	AT1G66060.1	AT1G66060	binding [AT1G66060.1]	NM_105277	842920	NM_105277	TC290743	At.50733
A_84_P10777	-1.68027	0.00411803	AT3G22760.1	SOL1	SOL1 (TSO1-Like); transcription factor [AT3G22760.1]	NM_113175	821847	NM_113175	NP226583	At.6307
A_84_P796693	-1.6773	0.00382043	EG420944	RTFL9	AYAJQ45TF pooled cDNA populations Arabidopsis thaliana cDNA, mRNA sequence [EG420944]		5007802			At.68768
A_84_P69564	-1.67529	0.00280669	AT3G21710.1	AT3G21710	unknown protein [AT3G21710.1]	NM_113066	821725	NM_113066	TC292603	At.38008
A_84_P22919	-1.64426	0.00247601	AT2G33530.1	SCPL46	SCPL46 (serine carboxypeptidase-like 46); serine carboxypeptidase [AT2G33530.1]	NM_179881	817918	NM_179881	TC304538	At.64418
A_84_P813506	-1.63654	0.00757354	AT4G22570.1	APT3	APT3 (ADENINE PHOSPHORIBOSYL TRANSFERASE 3); adenine phosphoribosyltransferase [AT4G22570.1]	NM_118383	828353	NM_118383	TC292021	At.25578
A_84_P795830	-1.63412	0.005638	DQ108818	DQ108818	Arabidopsis thaliana clone 267738 mRNA sequence [DQ108818]					At.68032
A_84_P791064	-1.63127	0.00450074	AT5G50290.1	AT5G50290	similar to unknown protein [Arabidopsis thaliana] (TAIR:AT3G17350.1); similar to unknown [Populus trichocarpa] (GB:ABK92919.1) [AT5G50290.1]	NM_124408	835094	NM_124408	NP230202	At.51088
A_84_P23356	-1.62906	0.00754442	AT1G27140.1	ATGSTU14	ATGSTU14 (GLUTATHIONE S-TRANSFERASE 13); glutathione transferase [AT1G27140.1]	NM_102476	839603	NM_102476	TC305397	At.26215
A_84_P13124	-1.62321	0.00713102	AT5G55340.1	AT5G55340	long-chain-alcohol O-fatty-acyltransferase family protein / wax synthase family protein [AT5G55340.1]	NM_124916	835627	NM_124916	TC288475	At.64300
A_84_P13850	-1.62104	0.00478212	AT4G27260.1	GH3.5/WES1	GH3.5/WES1; indole-3-acetic acid amido synthetase [AT4G27260.1]	NM_118860	828834	NM_118860	TC282758	At.2338
A_84_P91089	-1.62062	0.0031362	AT5G39100.1	GLP6	GLP6 (GERMIN-LIKE PROTEIN 6); manganese ion binding / metal ion binding / nutrient reservoir [AT5G39100.1]	NM_123272	833903	NM_123272	TC293912	At.24199
A_84_P268280	-1.60772	0.00333418	AT3G50750.1	AT3G50750	brassinosteroid signalling positive regulator-related [AT3G50750.1]	NM_114935	824239	NM_114935	TC292247	At.35459
A_84_P200014	-1.6011	0.0096211	AT1G28660.1	AT1G28660	lipase, putative [AT1G28660.1]	NM_102633	839766	NM_102633	TC294875	At.18928
A_84_P563858	-1.59389	0.0018477	AT4G38340.1	AT4G38340	RWP-RK domain-containing protein [AT4G38340.1]	NM_119996	829991	NM_119996	TC281499	At.31180
A_84_P602364	-1.58939	0.00262015	AT1G71015.1	AT1G71015	similar to unknown protein [Arabidopsis thaliana] (TAIR:AT2G01340.1); similar to unknown [Glycine max] (GB:AAG38147.1) [AT1G71015.1]	NM_148647	843441	NM_148647	TC292225	At.45168
A_84_P10266	-1.58662	0.00205222	AT5G48900.1	AT5G48900	pectate lyase family protein [AT5G48900.1]	NM_124267	834948	NM_124267	NP236958	At.26564
A_84_P825817	-1.58048	0.0066008	AT1G04945.1	AT1G04945	similar to hypothetical protein [Vitis vinifera] (GB:CAN60314.1); contains InterPro domain Zinc finger, HIT-type (InterPro:IPR007529) [AT1G04945.1]	NM_001083990	5007664	NM_001083990	TC307655	At.63989
A_84_P566732	-1.57422	0.00966716	AT1G77885.1	AT1G77885	unknown protein [AT1G77885.1]	NM_202436	2745855	NM_202436	TC302646	At.47295
A_84_P819699	-1.5715	0.00767113	AT2G47510.1	FUM1	FUM1 (FUMARASE 1); fumarate hydratase [AT2G47510.1]	NM_130319	819364	NM_130319	TC302251	At.10398
A_84_P18932	-1.56582	0.00319158	AT1G23090.1	AST91	AST91 (SULFATE TRANSPORTER 91); sulfate transmembrane transporter [AT1G23090.1]	NM_102157	838917	NM_102157	TC282659	At.353
A_84_P789443	-1.56253	0.0072338	AT3G55880.1	AT3G55880	similar to unknown protein [Arabidopsis thaliana] (TAIR:AT2G40095.1); similar to unnamed protein product [Vitis vinifera] (GB:CAO41350.1); contains domain PTHR10992 (PTHR10992); contains domain PTHR10992:SF2 (PTHR10992:SF2) [AT3G55880.1]	NM_180688	824754	NM_180688	TC294632	At.45920
A_84_P806751	-1.55523	0.00882246	AT3G18490.1	AT3G18490	aspartyl protease family protein [AT3G18490.1]	NM_112734	821379	NM_112734	TC307424	At.22647
A_84_P786204	-1.55126	0.00694214	AT1G21310.1	ATEXT3	ATEXT3 (EXTENSIN 3); structural constituent of cell wall [AT1G21310.1]	NM_101983	838728	NM_101983	TC313160	At.72917
A_84_P556078	-1.54013	0.00120501	AT1G72270.1	AT1G72270	similar to binding [Arabidopsis thaliana] (TAIR:AT4G27010.1); similar to unnamed protein product [Vitis vinifera] (GB:CAO38969.1); similar to hypothetical protein [Vitis vinifera] (GB:CAN83957.1); similar to OSJNBa0053K19.25 [Oryza sativa (japonica cultivar-group)] (GB:CAE03517.2); contains domain PTHR22930 (PTHR22930) [AT1G72270.1]	NM_105886	843559	NM_105886	TC300608	At.21413
A_84_P21406	-1.53981	0.00289426	AT4G25100.1	FSD1	FSD1 (FE SUPEROXIDE DISMUTASE 1); iron superoxide dismutase [AT4G25100.1]	NM_118642	828613	NM_118642	TC313848	At.22638
A_84_P22951	-1.53481	0.00750713	AT2G27010.1	CYP705A9	CYP705A9 (cytochrome P450, family 705, subfamily A, polypeptide 9); oxygen binding [AT2G27010.1]	NM_128259	817243	NM_128259	NP455311	At.38818
A_84_P20971	-1.5323	0.0053842	AT1G22340.1	ATUGT85A7	ATUGT85A7 (UDP-GLUCOSYL TRANSFERASE 85A7); UDP-glycosyltransferase/ glucuronosyltransferase/ transferase, transferring glycosyl groups [AT1G22340.1]	NM_102085	838841	NM_102085	NP227843	At.51724
A_84_P145899	-1.53028	0.00423976	AT3G11720.1	AT3G11720	similar to unknown protein [Arabidopsis thaliana] (TAIR:AT5G06440.2); similar to unknown protein [Arabidopsis thaliana] (TAIR:AT5G06440.3); similar to unnamed protein product [Vitis vinifera] (GB:CAO39900.1); contains domain G3DSA:3.30.530.20 (G3DSA:3.30.530.20); contains domain SSF55961 (SSF55961) [AT3G11720.1]	NM_001035596	820344	NM_001035596	NP332333	At.39709
A_84_P812812	-1.51249	0.00612872	AT3G23810.1	SAHH2	SAHH2 (S-ADENOSYL-L-HOMOCYSTEINE (SAH) HYDROLASE 2); adenosylhomocysteinase [AT3G23810.1]	NM_113286	821964	NM_113286	TC305305	At.24845
A_84_P767219	-1.51168	0.00823242	AT5G65140.1	AT5G65140	trehalose-6-phosphate phosphatase, putative [AT5G65140.1]	NM_001126029	836638	NM_001126029	NP237235	At.28918
A_84_P218278	-1.50984	0.00825959	AT5G23920.1	AT5G23920	similar to unknown protein [Arabidopsis thaliana] (TAIR:AT5G52420.1); similar to unnamed protein product [Vitis vinifera] (GB:CAO49441.1) [AT5G23920.1]	NM_122297	832457	NM_122297	TC294397	At.25273
A_84_P197114	-1.50721	0.00122682	AT3G28180.1	ATCSLC04	ATCSLC04 (CELLULOSE-SYNTHASE LIKE C 4); transferase, transferring glycosyl groups [AT3G28180.1]	NM_113737	822444	NM_113737	TC282078	At.23682
A_84_P18041	-1.50675	0.00716188	AT1G32690.1	AT1G32690	similar to unknown protein [Arabidopsis thaliana] (TAIR:AT2G35200.1); similar to hypothetical protein [Vitis vinifera] (GB:CAN63850.1) [AT1G32690.1]	NM_103003	840163	NM_103003	NP965306	At.43689
A_84_P530258	-1.50581	0.00573063	AT1G21150.1	AT1G21150	mitochondrial transcription termination factor family protein / mTERF family protein [AT1G21150.1]	NM_101969	838711	NM_101969		At.66877
A_84_P149258	-1.50356	0.0038261	AT2G23050.1	AT2G23050	phototropic-responsive NPH3 family protein [AT2G23050.1]	NM_127869	816835	NM_127869	TC283493	At.39350
A_84_P10886	-1.49659	0.00818182	AT3G53620.1	ATPPA4	ATPPA4 (ARABIDOPSIS THALIANA PYROPHOSPHORYLASE 4); inorganic diphosphatase/ pyrophosphatase [AT3G53620.1]	NM_115222	824530	NM_115222	TC286929	At.19820
A_84_P11111	-1.49291	0.000563844	AT5G08020.1	AT5G08020	replication protein, putative [AT5G08020.1]	NM_120884	830696	NM_120884	NP163211	At.54774
A_84_P15903	-1.49151	0.000904641	AT5G39820.1	ANAC094	ANAC094 (Arabidopsis NAC domain containing protein 94); transcription factor [AT5G39820.1]	NM_123345	833978	NM_123345	NP237095	At.55262
A_84_P519526	-1.48675	0.00390148	AT3G22100.1	AT3G22100	basic helix-loop-helix (bHLH) family protein [AT3G22100.1]	NM_113106	821772	NM_113106	NP226465	At.65118
A_84_P846853	-1.48465	0.00799913	AT4G02830.1	AT4G02830	similar to unnamed protein product [Vitis vinifera] (GB:CAO22486.1) [AT4G02830.1]	NM_116517	828164	NM_116517	TC298106	At.43489
A_84_P856477	-1.48454	0.000288926	AT4G34200.1	EDA9	EDA9 (embryo sac development arrest 9); NAD binding / amino acid binding / binding / catalytic/ cofactor binding / oxidoreductase, acting on the CH-OH group of donors, NAD or NADP as acceptor / phosphoglycerate dehydrogenase [AT4G34200.1]	NM_119583	829568	NM_119583	TC310498	At.21335
A_84_P870134	-1.48163	0.00587666	AT1G60270.1	AT1G60270	pseudogene, glycosyl hydrolase family 1, contains Pfam PF00232 : Glycosyl hydrolase family 1 domain; TIGRFAM TIGR01233: 6-phospho-beta-galactosidase; similar to hydroxyisourate hydrolase (GI:19569603) (Glycine max); blastp match of 57% identity and 2.8e-127 P-value to GP [AT1G60270.1]		3767579		NP041544	At.49989
A_84_P790823	-1.47936	0.00398311	AT5G28646.1	WVD2	WVD2 (wave-dampened2) [AT5G28646.1]	NM_147942	832970	NM_147942	NP610906	At.50487
A_84_P95119	-1.47872	0.00369071	AT3G14840.1	AT3G14840	leucine-rich repeat family protein / protein kinase family protein [AT3G14840.1]	NM_112346	820713	NM_112346	TC301401	At.46496
A_84_P859818	-1.47617	0.00713859	AT2G42840.1	PDF1	PDF1 (PROTODERMAL FACTOR 1) [AT2G42840.1]	NM_129845	818884	NM_129845	TC312410	At.19886
A_84_P22776	-1.47577	0.00283354	AT1G15080.1	ATPAP2	ATPAP2 (PHOSPHATIDIC ACID PHOSPHATASE 2); phosphatidate phosphatase [AT1G15080.1]	NM_101377	838072	NM_101377	TC287513	At.24540
A_84_P14293	-1.46996	0.000340321	AT1G80310.1	AT1G80310	sulfate transmembrane transporter [AT1G80310.1]	NM_106680	844371	NM_106680	TC283853	At.72650
A_84_P789498	-1.46549	0.00448672	AT1G08650.1	PPCK1	PPCK1 (PHOSPHOENOLPYRUVATE CARBOXYLASE KINASE); kinase [AT1G08650.1]	NM_100738	837387	NM_100738	NP232457	At.46809
A_84_P853560	-1.45074	0.0022546	AT1G22530.1	PATL2	PATL2; transporter [AT1G22530.1]	NM_102102	838859	NM_102102	TC308486	At.25355
A_84_P200164	-1.44829	0.00902634	AT5G27940.1	WPP3	WPP3 (WPP domain protein 3) [AT5G27940.1]	NM_122676	832861	NM_122676	TC295033	At.30777
A_84_P64434	-1.44758	0.00551735	AT4G34840.1	ATMTN2	ATMTN2; methylthioadenosine nucleosidase [AT4G34840.1]	NM_119650	829636	NM_119650	TC296834	At.31466
A_84_P21833	-1.43718	0.00379964	AT1G17020.1	SRG1	SRG1 (SENESCENCE-RELATED GENE 1); oxidoreductase, acting on paired donors, with incorporation or reduction of molecular oxygen, 2-oxoglutarate as one donor, and incorporation of one atom each of oxygen into both donors [AT1G17020.1]	NM_101562	838272	NM_101562	TC287593	At.21208
A_84_P524680	-1.43305	0.00133037	AT5G13220.2	JAS1/JAZ10/TIFY9	JAS1/JAZ10/TIFY9 (JASMONATE-ZIM-DOMAIN PROTEIN 10) [AT5G13220.2]	NM_203046	831162	NM_203046	TC308361	At.26324
A_84_P793283	-1.43019	0.00378016	AT5G66920.1	SKS17	SKS17 (SKU5 Similar 17); copper ion binding / oxidoreductase [AT5G66920.1]	NM_126091	836826	NM_126091	TC314294	At.6628
A_84_P761674	-1.42967	0.00855895	AT3G06125.3	AT3G06125	other RNA [AT3G06125.3]	NR_022697	5007986	NR_022697		At.44183
A_84_P197484	-1.42871	0.00992498	AT2G38310.1	AT2G38310	similar to unknown protein [Arabidopsis thaliana] (TAIR:AT5G05440.1); similar to unnamed protein product [Vitis vinifera] (GB:CAO48777.1); contains InterPro domain Bet v I allergen; (InterPro:IPR000916); contains InterPro domain Streptomyces cyclase/dehydrase (InterPro:IPR005031) [AT2G38310.1]	NM_129387	818411	NM_129387	TC298085	At.12775
A_84_P13418	-1.41783	0.00323051	AT1G78660.1	ATGGH1	ATGGH1; gamma-glutamyl hydrolase [AT1G78660.1]	NM_202443	844202	NM_202443	TC291575	At.20052
A_84_P19869	-1.41165	0.00961627	AT1G04020.1	ATBARD1/BARD1	ATBARD1/BARD1 (BREAST CANCER ASSOCIATED RING 1); transcription coactivator [AT1G04020.1]	NM_100283	839329	NM_100283	NP039082	At.49850
A_84_P10377	-1.40834	0.00164095	AT2G07698.1	AT2G07698	ATP synthase alpha chain, mitochondrial, putative [AT2G07698.1]	NM_126747	815374	NM_126747	TC302584	At.47777
A_84_P17443	-1.40151	0.00783931	AT3G22880.1	ATDMC1	ATDMC1 (RECA-LIKE GENE); ATP binding / DNA-dependent ATPase/ damaged DNA binding [AT3G22880.1]	NM_113188	821860	NM_113188	NP043986	At.50216
A_84_P226469	-1.39483	0.00240062	AT3G49260.1	IQD21	IQD21 (IQ-DOMAIN 21, IQ-domain 21); calmodulin binding [AT3G49260.1]	NM_202676	824087	NM_202676	TC283667	At.19623
A_84_P22264	-1.39202	0.00140384	AT3G60870.1	AT3G60870	DNA-binding protein-related [AT3G60870.1]	NM_115951	825258	NM_115951	NP205750	At.54024
A_84_P817283	-1.39171	0.00914959	AT1G51070.1	AT1G51070	basic helix-loop-helix (bHLH) family protein [AT1G51070.1]	NM_103985	841529	NM_103985	TC294162	At.17182
A_84_P15764	-1.39109	0.0059586	AT4G32460.1	AT4G32460	similar to unknown protein [Arabidopsis thaliana] (TAIR:AT5G11420.1); similar to unnamed protein product [Vitis vinifera] (GB:CAO44183.1); contains InterPro domain Protein of unknown function DUF642 (InterPro:IPR006946); contains InterPro domain Galactose-binding like (InterPro:IPR008979) [AT4G32460.1]	NM_202932	829381	NM_202932	TC313856	At.24424
A_84_P815691	-1.38444	0.00849244	AT3G49670.1	BAM2	BAM2 (big apical meristem 2); ATP binding / protein serine/threonine kinase [AT3G49670.1]	NM_114827	824129	NM_114827	TC311592	At.741
A_84_P858400	-1.38309	0.000690725	AT1G76790.1	AT1G76790	O-methyltransferase family 2 protein [AT1G76790.1]	NM_106329	844013	NM_106329	TC311560	At.28236
A_84_P15597	-1.38134	0.0004367	AT3G50330.1	HEC2	HEC2 (HECATE 2); DNA binding / transcription factor [AT3G50330.1]	NM_114893	824195	NM_114893	TC289085	At.35505
A_84_P93029	-1.37813	0.00267224	AT5G39760.1	ATHB23	ATHB23 (ARABIDOPSIS THALIANA HOMEOBOX PROTEIN 23); DNA binding / transcription factor [AT5G39760.1]	NM_123338	833972	NM_123338	TC286618	At.9361
A_84_P10124	-1.37126	1.38681e-05	AT4G14560.1	IAA1	IAA1 (INDOLE-3-ACETIC ACID INDUCIBLE); transcription factor [AT4G14560.1]	NM_117536	827103	NM_117536	TC292656	At.43941
A_84_P11805	-1.37066	0.00407189	AT3G47420.1	AT3G47420	glycerol-3-phosphate transporter, putative / glycerol 3-phosphate permease, putative [AT3G47420.1]	NM_114610	823896	NM_114610	TC304958	At.24003
A_84_P847681	-1.36882	0.00281865	AT3G08680.2	AT3G08680	leucine-rich repeat transmembrane protein kinase, putative [AT3G08680.2]	NM_202528	820015	NM_202528	TC299971	At.22405
A_84_P841864	-1.3646	0.00768214	AT5G44490.1	AT5G44490	F-box family protein [AT5G44490.1]	NM_123816	834476	NM_123816	NP230474	At.55357
A_84_P10494	-1.35146	0.00566498	AT1G80080.1	TMM	TMM (TOO MANY MOUTHS); protein binding [AT1G80080.1]	NM_106657	844348	NM_106657	TC285081	At.33989
A_84_P23550	-1.34628	0.00622412	AT5G61000.1	AT5G61000	replication protein, putative [AT5G61000.1]	NM_125493	836221	NM_125493	TC291820	At.29131
A_84_P11530	-1.34091	0.00916402	AT1G78370.1	ATGSTU20	ATGSTU20 (Arabidopsis thaliana Glutathione S-transferase (class tau) 20); glutathione transferase [AT1G78370.1]	NM_106484	844173	NM_106484	TC291446	At.25338
A_84_P784806	-1.33541	0.00809167	AT5G13090.1	AT5G13090	similar to unknown protein [Arabidopsis thaliana] (TAIR:AT1G24270.1); similar to unnamed protein product [Vitis vinifera] (GB:CAO68319.1); similar to hypothetical protein [Vitis vinifera] (GB:CAN73358.1) [AT5G13090.1]	NM_121312	831148	NM_121312	TC289126	At.10073
A_84_P808808	-1.33231	0.00335198	AT2G24270.1	ALDH11A3	ALDH11A3 (Aldehyde dehydrogenase 11A3); 3-chloroallyl aldehyde dehydrogenase/ glyceraldehyde-3-phosphate dehydrogenase (NADP+) [AT2G24270.1]	NM_127989	816962	NM_127989	TC304761	At.22354
A_84_P20464	-1.33084	0.00875985	AT4G25890.1	AT4G25890	60S acidic ribosomal protein P3 (RPP3A) [AT4G25890.1]	NM_118722	828695	NM_118722	TC302200	At.28428
A_84_P13774	-1.33009	0.000918601	AT4G02060.1	PRL	PRL (PROLIFERA); ATP binding / DNA binding / DNA-dependent ATPase [AT4G02060.1]	NM_116437	828153	NM_116437	TC304969	At.3861
A_84_P99686	-1.32914	0.00146073	AT3G16380.1	PAB6	PAB6 (POLY(A) BINDING PROTEIN 6); RNA binding / translation initiation factor [AT3G16380.1]	NM_112509	820885	NM_112509	TC284045	At.51274
A_84_P598063	-1.32475	0.000454424	AT2G40380.1	AT2G40380	prenylated rab acceptor (PRA1) family protein [AT2G40380.1]	NM_129598	818631	NM_129598	TC292894	At.28021
A_84_P19485	-1.32435	0.00552406	AT4G17880.1	AT4G17880	basic helix-loop-helix (bHLH) family protein [AT4G17880.1]	NM_117897	827511	NM_117897	TC283165	At.28316
A_84_P793408	-1.31844	0.00930844	AV564310	AT1G74670	AV564310 Arabidopsis thaliana green siliques Columbia Arabidopsis thaliana cDNA clone SQ202d11F 3', mRNA sequence [AV564310]		843806			At.67144
A_84_P23368	-1.31654	0.00169657	AT4G16130.1	ARA1	ARA1 (ARABINOSE KINASE); ATP binding / galactokinase [AT4G16130.1]	NM_117706	827299	NM_117706	TC280580	At.218
A_84_P852212	-1.31632	0.00364748	AT1G77080.2	MAF1	MAF1 (MADS AFFECTING FLOWERING 1); transcription factor [AT1G77080.2]	NM_180648	844042	NM_180648	TC307279	At.19799
A_84_P524320	-1.30653	0.00378882	AT2G40475.1	AT2G40475	unknown protein [AT2G40475.1]	NM_129609	818642	NM_129609	TC289335	At.22331
A_84_P12564	-1.29882	0.00732951	AT2G44500.1	AT2G44500	similar to unknown protein [Arabidopsis thaliana] (TAIR:AT3G07900.1); similar to unnamed protein product [Vitis vinifera] (GB:CAO15104.1); contains InterPro domain Protein of unknown function DUF246, plant (InterPro:IPR004348) [AT2G44500.1]	NM_201959	819057	NM_201959	TC283422	At.21825
A_84_P14326	-1.29756	0.00245551	AT1G73220.1	ATOCT1	ATOCT1 (ARABIDOPSIS THALIANA ORGANIC CATION/CARNITINE TRANSPORTER1); carbohydrate transmembrane transporter/ carnitine transporter/ transporter [AT1G73220.1]	NM_105981	843656	NM_105981	TC284002	At.71027
A_84_P19282	-1.2973	0.009706	AT3G02410.1	AT3G02410	serine esterase [AT3G02410.1]	NM_111108	821191	NM_111108	NP332578	At.53160
A_84_P21281	-1.29227	0.00153233	AT3G52470.1	AT3G52470	harpin-induced family protein / HIN1 family protein / harpin-responsive family protein [AT3G52470.1]	NM_115107	824412	NM_115107	TC291270	At.20394
A_84_P11774	-1.27949	0.00174885	AT3G21370.1	AT3G21370	glycosyl hydrolase family 1 protein [AT3G21370.1]	NM_113032	821691	NM_113032	TC282712	At.63567
A_84_P534517	-1.27661	0.00162039	AT5G47440.1	AT5G47440	similar to unknown protein [Arabidopsis thaliana] (TAIR:AT4G17350.1); similar to hypothetical protein 25.t00033 [Brassica oleracea] (GB:ABD64982.1); contains InterPro domain Pleckstrin-like, plant (InterPro:IPR013666); contains InterPro domain Protein of unknown function DUF828, plant (InterPro:IPR008546); contains InterPro domain Pleckstrin-like (InterPro:IPR001849) [AT5G47440.1]	NM_124116	834792	NM_124116	TC287740	At.50513
A_84_P19191	-1.27431	0.00264716	AT1G19670.1	ATCLH1	ATCLH1 (CORONATINE-INDUCED PROTEIN 1) [AT1G19670.1]	NM_101823	838554	NM_101823	TC301346	At.19779
A_84_P19566	-1.2722	0.00832759	AT4G37580.1	HLS1	HLS1 (HOOKLESS 1); N-acetyltransferase [AT4G37580.1]	NM_119922	829913	NM_119922	TC283727	At.2812
A_84_P784815	-1.2693	0.00987658	AT1G09850.1	XBCP3	XBCP3 (XYLEM BARK CYSTEINE PEPTIDASE 3); cysteine-type peptidase [AT1G09850.1]	NM_100859	837517	NM_100859	NP043937	At.10233
A_84_P119892	-1.26279	0.00082276	AT4G17670.1	AT4G17670	senescence-associated protein-related [AT4G17670.1]	NM_117875	827487	NM_117875	TC303143	At.27108
A_84_P12344	-1.25604	0.00860926	AT1G04110.1	SDD1	SDD1 (STOMATAL DENSITY AND DISTRIBUTION); subtilase [AT1G04110.1]	NM_100292	839287	NM_100292	NP041963	At.65883
A_84_P17794	-1.25212	0.00636625	AT5G39610.1	ANAC092/ATNAC2/ATNAC6	ANAC092/ATNAC2/ATNAC6 (Arabidopsis NAC domain containing protein 92); protein heterodimerization/ protein homodimerization/ transcription factor [AT5G39610.1]	NM_123323	833957	NM_123323	TC301410	At.24490
A_84_P23204	-1.2506	0.0099569	AT3G59480.1	AT3G59480	pfkB-type carbohydrate kinase family protein [AT3G59480.1]	NM_115810	825117	NM_115810	TC287796	At.1113
A_84_P596946	-1.24088	0.00536088	AT1G43560.1	ATY2	ATY2 (Arabidopsis thioredoxin y2); thiol-disulfide exchange intermediate [AT1G43560.1]	NM_103481	840939	NM_103481		At.38981
A_84_P514806	-1.23959	0.00434136	AT4G19950.1	AT4G19950	similar to unknown protein [Arabidopsis thaliana] (TAIR:AT5G44860.1); similar to hypothetical protein MtrDRAFT_AC160516g6v2 [Medicago truncatula] (GB:ABN08773.1) [AT4G19950.1]	NM_118113	827739	NM_118113	TC290552	At.32766
A_84_P831400	-1.23014	0.00605812	AT1G49320.1	AT1G49320	BURP domain-containing protein [AT1G49320.1]	NM_103822	841355	NM_103822	TC292088	At.38248
A_84_P21005	-1.22981	0.0044671	AT2G39890.1	ProT1	ProT1 (PROLINE TRANSPORTER 1); amino acid transmembrane transporter [AT2G39890.1]	NM_001084556	818576	NM_001084556	TC283606	At.107
A_84_P23556	-1.22803	0.00839078	AT5G62230.1	ERL1	ERL1 (ERECTA-LIKE 1); kinase [AT5G62230.1]	NM_125617	836344	NM_125617	TC310069	At.29062
A_84_P797201	-1.22784	0.00315275	AT2G40520.4	AT2G40520	nucleotidyltransferase family protein [AT2G40520.4]	NM_001125014	818647	NM_001125014	NP457089	At.37036
A_84_P12935	-1.22287	0.00237341	AT4G34250.1	AT4G34250	fatty acid elongase, putative [AT4G34250.1]	NM_119589	829574	NM_119589	TC285169	At.43164
A_84_P831549	-1.21593	0.0023678	AT5G14890.1	AT5G14890	NHL repeat-containing protein [AT5G14890.1]	NM_121493	831341	NM_121493	TC303128	At.31869
A_84_P814251	-1.21499	0.00573743	AT3G59970.1	MTHFR1	MTHFR1 (METHYLENETETRAHYDROFOLATE REDUCTASE 1); methylenetetrahydrofolate reductase (NADPH) [AT3G59970.1]	NM_180392	825167	NM_180392	TC313577	At.1168
A_84_P11911	-1.21166	0.00549235	AT4G11630.1	AT4G11630	ribosomal protein L19 family protein [AT4G11630.1]	NM_117232	826768	NM_117232	TC294655	At.33552
A_84_P550347	-1.20801	0.0010798	AT4G39720.1	AT4G39720	VQ motif-containing protein [AT4G39720.1]	NM_120133	830127	NM_120133	TC291679	At.31070
A_84_P855616	-1.20738	0.00210168	AT3G27830.1	RPL12-A	RPL12-A (RIBOSOMAL PROTEIN L12-A); structural constituent of ribosome [AT3G27830.1]	NM_113699	822403	NM_113699	TC309935	At.20381
A_84_P15108	-1.20138	0.00729376	AT1G23205.1	AT1G23205	invertase/pectin methylesterase inhibitor family protein [AT1G23205.1]	NM_102169	838929	NM_102169	TC292429	At.10538
A_84_P214028	-1.20071	0.00113146	AT1G14350.1	FLP	FLP (FOUR LIPS); DNA binding / transcription factor [AT1G14350.1]	NM_001084065	837997	NM_001084065	TC301740	At.12041
A_84_P756909	-1.20064	0.00440416	AT2G07699.1	AT2G07699	pseudogene, similar to ATPase subunit 6, blastp match of 80% identity and 7.4e-154 P-value to GP [AT2G07699.1]	NM_126768	3768015	NM_126768	TC288454	At.70276
A_84_P21648	-1.19615	0.00332904	AT5G58900.1	AT5G58900	myb family transcription factor [AT5G58900.1]	NM_125280	836007	NM_125280	TC291369	At.7757
A_84_P23462	-1.19591	0.00642697	AT5G37540.1	AT5G37540	aspartyl protease family protein [AT5G37540.1]	NM_123113	833732	NM_123113	TC284233	At.9003
A_84_P813630	-1.19323	0.00133619	AT5G23860.1	TUB8	TUB8 (tubulin beta-8) [AT5G23860.1]	NM_122291	832451	NM_122291	TC294889	At.330
A_84_P17203	-1.19064	0.00504016	AT1G48870.1	AT1G48870	WD-40 repeat family protein [AT1G48870.1]	NM_103781	841309	NM_103781	TC283121	At.52083
A_84_P56650	-1.18863	0.00188266	AT5G41080.1	AT5G41080	glycerophosphoryl diester phosphodiesterase family protein [AT5G41080.1]	NM_203136	834110	NM_203136	TC296387	At.49114
A_84_P14047	-1.18735	0.000531512	AT5G48940.1	AT5G48940	leucine-rich repeat transmembrane protein kinase, putative [AT5G48940.1]	NM_124271	834952	NM_124271	NP236962	At.29816
A_84_P13923	-1.18661	0.00446209	AT5G01820.1	ATSR1	ATSR1 (SERINE/THREONINE PROTEIN KINASE 1); kinase [AT5G01820.1]	NM_120260	831765	NM_120260	TC283282	At.23738
A_84_P770111	-1.18268	0.0044473	ATMG00490.1	ATMG00490.1	hypothetical protein [ATMG00490.1]	NM_126752		NM_126752	TC303634	At.70404
A_84_P14379	-1.18082	0.00983737	AT1G14440.1	ATHB31	ATHB31 (ARABIDOPSIS THALIANA HOMEOBOX PROTEIN 31); transcription factor [AT1G14440.1]	NM_202097	838006	NM_202097	TC290502	At.41972
A_84_P22779	-1.18065	0.00373434	AT1G17010.1	AT1G17010	oxidoreductase, 2OG-Fe(II) oxygenase family protein [AT1G17010.1]	NM_101561	838271	NM_101561	NP033442	At.41857
A_84_P14847	-1.17795	0.00416408	AT4G40060.1	ATHB-16/ATHB16	ATHB-16/ATHB16 (ARABIDOPSIS THALIANA HOMEOBOX PROTEIN 16); transcription activator/ transcription factor [AT4G40060.1]	NM_120171	830169	NM_120171	TC294675	At.20863
A_84_P115052	-1.17151	0.00666289	AT3G06750.1	AT3G06750	hydroxyproline-rich glycoprotein family protein [AT3G06750.1]	NM_111555	819860	NM_111555	TC295678	At.18840
A_84_P13177	-1.16821	0.00207853	AT5G15640.1	AT5G15640	mitochondrial substrate carrier family protein [AT5G15640.1]	NM_121568	831418	NM_121568	TC285789	At.10150
A_84_P805324	-1.16726	0.00810528	AT1G01620.1	PIP1C	PIP1C (PLASMA MEMBRANE INTRINSIC PROTEIN 1;3); water channel [AT1G01620.1]	NM_100044	839235	NM_100044	TC300399	At.24062
A_84_P123082	-1.1656	0.00299783	AT1G12500.1	AT1G12500	phosphate translocator-related [AT1G12500.1]	NM_101122	837807	NM_101122	TC302198	At.15269
A_84_P613104	-1.16507	0.00214298	AT2G23130.2	AGP17	AGP17 (ARABINOGALACTAN PROTEIN 17) [AT2G23130.2]	NM_201790	816845	NM_201790		At.12325
A_84_P14734	-1.16465	0.00267936	AT4G08690.1	AT4G08690	SEC14 cytosolic factor family protein / phosphoglyceride transfer family protein [AT4G08690.1]	NM_116939	826436	NM_116939		At.71122
A_84_P845749	-1.162	0.00866232	AT3G06770.2	AT3G06770	glycoside hydrolase family 28 protein / polygalacturonase (pectinase) family protein [AT3G06770.2]	NM_180194	819862	NM_180194	TC292941	At.26688
A_84_P819365	-1.15397	0.00410398	AT5G27930.1	AT5G27930	protein phosphatase 2C, putative / PP2C, putative [AT5G27930.1]	NM_180755	832860	NM_180755	TC311842	At.20140
A_84_P266950	-1.14727	0.00194095	AT1G02900.1	RALFL1	RALFL1 (RALF-LIKE 1) [AT1G02900.1]	NM_100171	839389	NM_100171	TC307933	At.42574
A_84_P799770	-1.14306	0.0085287	AT1G02020.1	AT1G02020	nitroreductase family protein [AT1G02020.1]	NM_100082	837477	NM_100082	TC303466	At.28417
A_84_P804989	-1.13583	0.00482138	AT5G39570.1	AT5G39570	unknown protein [AT5G39570.1]	NM_123319	833953	NM_123319	TC301347	At.20492
A_84_P825403	-1.13446	0.00137407	AT4G39390.2	AT4G39390	transporter-related [AT4G39390.2]	NM_179196	830094	NM_179196	TC289841	At.31097
A_84_P17513	-1.13364	0.00414172	AT3G55580.1	AT3G55580	regulator of chromosome condensation (RCC1) family protein [AT3G55580.1]	NM_115415	824723	NM_115415	TC297761	At.35013
A_84_P24070	-1.13315	0.00800709	AT3G27170.1	CLC-B	CLC-B (chloride channel protein B); anion channel/ voltage-gated chloride channel [AT3G27170.1]	NM_113631	822336	NM_113631	TC281104	At.15
A_84_P810058	-1.1312	0.00152715	AT1G04410.1	AT1G04410	malate dehydrogenase, cytosolic, putative [AT1G04410.1]	NM_100321	839527	NM_100321	TC305540	At.11041
A_84_P11275	-1.13066	0.00357894	AT5G65310.1	ATHB5	ATHB5 (ARABIDOPSIS THALIANA HOMEOBOX PROTEIN 5); transcription factor [AT5G65310.1]	NM_125929	836656	NM_125929	TC308882	At.19698
A_84_P869477	-1.12915	0.0041916	AT3G60520.1	AT3G60520	zinc ion binding [AT3G60520.1]	NM_115916	825223	NM_115916	TC303811	At.34431
A_84_P20949	-1.12573	0.00906558	AT1G67940.1	ATNAP3	ATNAP3 (Arabidopsis thaliana non-intrinsic ABC protein 3) [AT1G67940.1]	NM_105464	843122	NM_105464		At.48348
A_84_P859177	-1.12378	0.00333855	AT4G22780.1	ACR7	ACR7 (ACT Domain Repeat 7) [AT4G22780.1]	NM_118407	828377	NM_118407	TC312021	At.32498
A_84_P16679	-1.1087	0.00679749	AT4G25620.1	AT4G25620	hydroxyproline-rich glycoprotein family protein [AT4G25620.1]	NM_118694	828667	NM_118694	TC286393	At.32244
A_84_P832673	-1.10671	0.00201634	AT3G20340.1	AT3G20340	Expression of the gene is downregulated in the presence of paraquat, an inducer of photoxidative stress. [AT3G20340.1]	NM_112925	821578	NM_112925	TC308723	At.38253
A_84_P827006	-1.10604	0.000383129	AT2G46420.1	AT2G46420	similar to unknown protein [Arabidopsis thaliana] (TAIR:AT3G61700.1); similar to unnamed protein product [Vitis vinifera] (GB:CAO39750.1); contains InterPro domain Conserved hypothetical protein CHP01589, plant (InterPro:IPR006476) [AT2G46420.1]	NM_130206	819250	NM_130206	TC289175	At.23265
A_84_P828701	-1.10412	0.000859547	AT5G04820.1	ATOFP13/OFP13	ATOFP13/OFP13 (Arabidopsis thaliana ovate family protein 13) [AT5G04820.1]	NM_120564	830361	NM_120564	TC288368	At.28479
A_84_P18025	-1.09917	0.00361302	AT1G60090.1	AT1G60090	glycosyl hydrolase family 1 protein [AT1G60090.1]	NM_104701	842304	NM_104701	NP302832	At.52279
A_84_P596819	-1.09285	0.00223851	AT1G04490.1	AT1G04490	similar to unknown protein [Arabidopsis thaliana] (TAIR:AT2G33360.2); similar to hypothetical protein [Vitis vinifera] (GB:CAN83005.1) [AT1G04490.1]	NM_100328	839509	NM_100328	NP038327	At.42447
A_84_P20211	-1.08611	0.00304601	AT3G07130.1	ATPAP15/PAP15	ATPAP15/PAP15 (purple acid phosphatase 15); acid phosphatase/ protein serine/threonine phosphatase [AT3G07130.1]	NM_111593	819899	NM_111593	TC284183	At.40395
A_84_P21992	-1.08556	0.00123735	AT2G23150.1	NRAMP3	NRAMP3 (NRAMP metal ion transporter 3); manganese ion transmembrane transporter/ metal ion transmembrane transporter [AT2G23150.1]	NM_127879	816847	NM_127879	TC284738	At.14735
A_84_P23045	-1.08545	0.00770827	AT3G10080.1	AT3G10080	germin-like protein, putative [AT3G10080.1]	NM_111843	820169	NM_111843	TC292426	At.39994
A_84_P16998	-1.08267	0.00394884	AT2G13680.1	CALS5	CALS5 (CALLOSE SYNTHASE 5); 1,3-beta-glucan synthase [AT2G13680.1]	NM_179622	815852	NM_179622	NP1419940	At.52728
A_84_P10414	-1.07555	0.0010257	AT1G03980.1	ATPCS2	ATPCS2 (PHYTOCHELATIN SYNTHASE 2); glutathione gamma-glutamylcysteinyltransferase [AT1G03980.1]	NM_100279	839354	NM_100279	TC286313	At.71149
A_84_P10638	-1.07492	0.00229773	AT1G11260.1	STP1	STP1 (SUGAR TRANSPORTER 1); carbohydrate transmembrane transporter/ sugar:hydrogen ion symporter [AT1G11260.1]	NM_100998	837667	NM_100998	TC307290	At.24793
A_84_P22686	-1.07271	0.00953852	AT1G15760.1	AT1G15760	similar to unknown protein [Arabidopsis thaliana] (TAIR:AT1G80520.1); similar to unnamed protein product [Vitis vinifera] (GB:CAO45007.1); contains InterPro domain Sterile alpha motif homology (InterPro:IPR010993) [AT1G15760.1]	NM_101444	838145	NM_101444	NP223848	At.51624
A_84_P869836	-1.06891	0.0041607	AT1G01640.1	AT1G01640	speckle-type POZ protein-related [AT1G01640.1]	NM_100046	839534	NM_100046	TC308694	At.14892
A_84_P846433	-1.06577	0.00672095	AT1G08370.1	DCP1	DCP1 (DECAPPING 1); m7G(5')pppN diphosphatase/ protein homodimerization [AT1G08370.1]	NM_100710	837357	NM_100710	TC296665	At.24949
A_84_P822314	-1.06253	0.00274131	AT2G40970.1	AT2G40970	myb family transcription factor [AT2G40970.1]	NM_129662	818697	NM_129662	TC309213	At.27776
A_84_P282640	-1.06024	0.000535868	AT2G23170.1	GH3.3	GH3.3; indole-3-acetic acid amido synthetase [AT2G23170.1]	NM_127881	816849	NM_127881	TC302781	At.23258
A_84_P833145	-1.0567	0.00528034	AT2G41820.1	AT2G41820	leucine-rich repeat transmembrane protein kinase, putative [AT2G41820.1]	NM_129746	818781	NM_129746	TC301418	At.43213
A_84_P13226	-1.0551	0.00954302	AT3G26932.1	DRB3	DRB3 (DSRNA-BINDING PROTEIN 3); double-stranded RNA binding [AT3G26932.1]	NM_001035702	822310	NM_001035702	TC289312	At.37133
A_84_P14478	-1.05228	0.0049998	AT2G23610.1	AT2G23610	esterase, putative [AT2G23610.1]	NM_127925	816893	NM_127925	TC299238	At.27995
A_84_P805233	-1.05111	0.009699	AT1G78830.1	AT1G78830	curculin-like (mannose-binding) lectin family protein [AT1G78830.1]	NM_106531	844220	NM_106531	TC313742	At.23087
A_84_P818252	-1.04858	0.00158481	AT2G16060.1	AHB1	AHB1 (ARABIDOPSIS HEMOGLOBIN 1) [AT2G16060.1]	NM_127165	816103	NM_127165	TC299105	At.40321
A_84_P610895	-1.04807	0.00669456	AT5G19970.1	AT5G19970	similar to unnamed protein product [Vitis vinifera] (GB:CAO65601.1) [AT5G19970.1]	NM_122004	832119	NM_122004		At.54923
A_84_P556726	-1.04748	0.00627885	AT5G62960.1	AT5G62960	similar to unknown protein [Arabidopsis thaliana] (TAIR:AT1G10660.3); similar to unknown protein [Arabidopsis thaliana] (TAIR:AT1G10660.1); similar to unknown protein [Arabidopsis thaliana] (TAIR:AT1G10660.4); similar to unnamed protein product [Vitis vinifera] (GB:CAO64308.1) [AT5G62960.1]	NM_125690	836416	NM_125690		At.29024
A_84_P17281	-1.04722	0.00220791	AT2G29550.1	TUB7	TUB7 (tubulin beta-7 chain) [AT2G29550.1]	NM_128508	817504	NM_128508	TC286399	At.329
A_84_P14792	-1.04596	0.00740752	AT4G26580.1	AT4G26580	protein binding / zinc ion binding [AT4G26580.1]	NM_118792	828765	NM_118792	TC285961	At.23121
A_84_P858735	-1.04502	0.00390605	AT3G02870.2	VTC4	VTC4; 3'(2'),5'-bisphosphate nucleotidase/ inositol or phosphatidylinositol phosphatase [AT3G02870.2]	NM_001035549	821206	NM_001035549	TC311757	At.21164
A_84_P17727	-1.0442	0.00290159	AT5G07680.1	ANAC079/ANAC080/ATNAC4	ANAC079/ANAC080/ATNAC4 (Arabidopsis NAC domain containing protein 79, Arabidopsis NAC domain containing protein 80); transcription factor [AT5G07680.1]	NM_120850	830661	NM_120850	TC290262	At.32689
A_84_P18592	-1.04221	0.00981249	AT4G30190.1	AHA2	AHA2 (Arabidopsis H(+)-ATPase 2); ATPase [AT4G30190.1]	NM_119165	829142	NM_119165	TC280559	At.23014
A_84_P98716	-1.04185	0.00573239	AT4G00390.1	AT4G00390	transcription regulator [AT4G00390.1]	NM_116263	828200	NM_116263	TC286433	At.34565
A_84_P10417	-1.04061	0.00908601	AT1G24590.1	DRNL	DRNL (DORNROSCHEN-LIKE); DNA binding / transcription factor [AT1G24590.1]	NM_102301	839073	NM_102301	TC291086	At.64842
A_84_P17429	-1.03951	0.00950433	AT3G13170.1	ATSPO11-1	ATSPO11-1; ATP binding / DNA binding / DNA topoisomerase (ATP-hydrolyzing) [AT3G13170.1]	NM_112156	820506	NM_112156	NP236614	At.48652
A_84_P217588	-1.03644	0.00640655	AT3G18380.1	AT3G18380	sequence-specific DNA binding / transcription factor [AT3G18380.1]	NM_202604	821367	NM_202604	TC287155	At.5471
A_84_P609485	-1.03043	0.00942831	AT1G79520.1	AT1G79520	cation efflux family protein [AT1G79520.1]	NM_106600	844290	NM_106600	TC301142	At.43219
A_84_P13047	-1.02944	0.000625328	AT5G26850.1	AT5G26850	binding [AT5G26850.1]	NM_122567	832743	NM_122567	TC306807	At.27727
A_84_P16244	-1.02397	0.000307417	AT1G25550.1	AT1G25550	myb family transcription factor [AT1G25550.1]	NM_102366	839142	NM_102366	TC287097	At.25159
A_84_P834302	-1.02234	0.00692091	AT1G07705.2	AT1G07705	similar to VIP2 (VIRE2 INTERACTING PROTEIN2), transcription regulator [Arabidopsis thaliana] (TAIR:AT5G59710.1); similar to unnamed protein product [Vitis vinifera] (GB:CAO21738.1); similar to VIP2 [Nicotiana benthamiana] (GB:AAY15746.1); contains InterPro domain NOT2/NOT3/NOT5; (InterPro:IPR007282) [AT1G07705.2]	NM_001084009	837284	NM_001084009	TC308384	At.42289
A_84_P23047	-1.02148	0.00276869	AT3G02110.1	SCPL25	SCPL25 (serine carboxypeptidase-like 25); serine carboxypeptidase [AT3G02110.1]	NM_111077	821207	NM_111077	TC284027	At.21481
A_84_P51800	-1.02029	0.00220353	AT3G23210.1	AT3G23210	basic helix-loop-helix (bHLH) family protein [AT3G23210.1]	NM_113222	821899	NM_113222	TC289418	At.6338
A_84_P20123	-1.01919	0.00745071	AT2G16500.1	ADC1	ADC1 (ARGININE DECARBOXYLASE 1) [AT2G16500.1]	NM_127204	816149	NM_127204	TC280986	At.10173
A_84_P575222	-1.01575	0.00462802	AT5G09800.1	AT5G09800	U-box domain-containing protein [AT5G09800.1]	NM_121017	830840	NM_121017	TC285917	At.32456
A_84_P12088	-1.01569	0.00781036	AT5G22630.1	ADT5	ADT5 (AROGENATE DEHYDRATASE 5); arogenate dehydratase/ prephenate dehydratase [AT5G22630.1]	NM_122169	832326	NM_122169	TC284004	At.20326
A_84_P14088	-1.0139	0.0044886	AT5G60220.1	TET4	TET4 (TETRASPANIN4) [AT5G60220.1]	NM_125415	836144	NM_125415	NP225288	At.55638
A_84_P819143	-1.01356	0.0057236	AT5G49910.1	cpHSC70-2	cpHSC70-2 (HEAT SHOCK PROTEIN 70-7); ATP binding / unfolded protein binding [AT5G49910.1]	NM_124369	835054	NM_124369	TC288937	At.21829
A_84_P540848	-1.01337	0.00534697	AT1G06350.1	AT1G06350	fatty acid desaturase family protein [AT1G06350.1]	NM_100516	837146	NM_100516	TC294295	At.17048
A_84_P824985	-1.01094	0.00156449	AT2G18670.1	AT2G18670	zinc finger (C3HC4-type RING finger) family protein [AT2G18670.1]	NM_127423	816382	NM_127423	TC290484	At.13211
