# Supplementary material for: Insights into the molecular mechanism of RGL2-mediated inhibition of seed germination in Arabidopsis thaliana
Source: BMC Plant Biol. 2012 Oct 4;12:179. doi: 10.1186/1471-2229-12-179 (PMC3732085; doi:10.1186/1471-2229-12-179)
Supplement: Additional file 3 — Cross-comparison of RGL2-mediated transcriptome in seeds with other available microarrays. List of genes differentially regulated by RGL2 in seeds that were identified in other available microarray data sets. Overlapping genes are indicated by ‘+’. [file 1471-2229-12-179-S3.xlsx]

## Sheet: RGL2-DOWN
	OVERLAP WITH
	Cao et al. (2006) - GA- and DELLA-responsive transcriptome				Oh et al. (2009) - PIL5 direct targets	Le et al. (2010) - seed-specific transcription factors	Carrera et al. (2007) - seed transcriptome in after-ripened (AR), dormant (D) and comatose (cts) seeds
AGI Locus	in seeds		in flowers
	DELLA-dep.	DELLA-indep.	DELLA-dep.	DELLA-indep.			Ler AR > cts-1 S	Ler AR > Ler D
At4g26790		+		+			+	+
At4g36880	+		+		+			+
At3g16150				+	+		+	+
At1g60960		+		+			+	+
At2g27920	+		+					+
At5g59130	+						+	+
At4g01450	+						+	+
At5g45950	+						+	+
At5g45670	+						+	+
At2g40610	+		+		+
At1g74670	+		+					+
At1g28650		+					+	+
At4g12910	+						+	+
At1g20440	+			+				+
At1g08500	+						+	+
At1g70410	+						+	+
At4g21490	+						+	+
At1g41830	+						+	+
At3g42850				+			+	+
At5g12950	+			+				+
At5g54380		+			+			+
At1g18250	+						+	+
At1g75780	+						+	+
At3g23730	+			+			+
At3g22880	+						+	+
At1g51070	+						+	+
At4g37410							+	+
At1g06100	+							+
At4g19030							+	+
At4g30290	+							+
At3g45320							+	+
At3g09260	+							+
At4g29690							+	+
At5g12940	+						+
At3g45010	+							+
At4g31330	+							+
At1g28670		+						+
At5g45650		+						+
At1g62570			+				+
At1g02640	+			+
At1g43780	+							+
At3g07320	+							+
At1g28290	+							+
At5g13170			+				+
At1g07690	+							+
At1g28640						+	+
At4g30280	+						+
At2g15090	+							+
At3g23880	+							+
At5g65970							+	+
At4g12730			+				+
At3g53800	+							+
At1g68510							+	+
At5g02260	+							+
At1g69530	+							+
At1g02810	+							+
At2g37640			+					+
At4g18970	+		+
At5g49630	+							+
At1g20010	+							+
At1g07370	+							+
At3g15720		+						+
At5g18650	+							+
At1g23080		+						+
At1g23040	+			+
At5g43830	+							+
At3g20370							+	+
At5g22460			+
At3g50750	+							+
At5g48900	+
At1g22530		+						+
At2g07698
At4g32460	+							+
At3g47420	+							+
At5g61000	+							+
At4g02060	+							+
At4g25890	+							+
At4g16130	+		+
At1g73220	+						+
At5g48940	+							+
At1g17010						+
At3g21370						+
At4g17670				+			+
At1g43560		+						+
At5g58900	+							+
At1g14440	+							+
At5g65310		+						+
At2g23150	+							+
At2g40970							+	+
At2g23170
At3g02870		+						+
At4g30190	+							+
At5g14750	+							+
At5g26850	+							+
At1g06350	+							+
At3g44990								+
At2g18490						+
At5g60890	+
At1g05330	+
At4g34600								+
At3g44770								+
At1g75580
At2g03850		+
At1g02450								+
At5g25830			+
At3g14370							+
At4g10560							+
At5g36110	+
At5g23210							+
At5g67080								+
At2g37460		+
At1g73160							+
At3g25670								+
At5g37600							+
At1g80100								+
At2g32560				+
At3g09520								+
At5g40670								+
At4g13100	+
At5g47900	+
At4g28890	+
At3g27640							+
At3g14740								+
At1g70230		+
At1g28390								+
At1g22640	+
At4g30610	+
At4g13660							+
At5g66170								+
At4g37470							+
At3g21710		+
At4g22570	+
At1g23090	+
At3g23810			+
At5g65140
At5g23920								+
At3g28180								+
At3g53620							+
At5g08020	+
At3g14840								+
At1g15080								+
At1g17020								+
At5g13220			+
At5g66920								+
At1g04020								+
At3g49260		+
At3g49670		+
At1g76790								+
At1g80080		+
At1g78370				+
At5g13090								+
At2g24270								+
At4g17880								+
At3g52470		+
At5g41080							+
At5g47440								+
At1g04110		+
At2g39890								+
At4g34250	+
At5g14890				+
At4g40060		+
At5g15640		+
At1g01620								+
At1g12500		+
At4g39390								+
At4g25620		+
At2g46420								+
At1g60090								+
At3g07130	+
At3g10080		+
At1g08370					+
At2g41820								+
At2g29550								+
At5g07680				+
At4g00390								+
At3g02110								+
At1g25550					+
At2g16500								+
At5g22630				+
At5g60220						+
At5g49910								+

## Sheet: RGL2-UP
	OVERLAP WITH
	Cao et al. (2006) - GA- and DELLA-responsive transcriptome				Oh et al. (2009) - PIL5 direct targets	Le et al. (2010) - seed-specific transcription factors	Carrera et al. (2007) - seed transcriptome in after-ripened (AR), dormant (D) and comatose (cts) seeds
AGI Locus	in seeds		in flowers
	DELLA-dep.	DELLA-indep.	DELLA-dep.	DELLA-indep.			cts-1 S > Ler AR	Ler D > Ler AR
At3g04640		+		+			+	+
At3g62090	+			+	+			+
At2g45210	+		+				+	+
At1g17830		+	+		+			+
At2g15960				+			+	+
At5g55750	+						+	+
At2g18050	+		+					+
At1g13340	+						+	+
At1g01420			+				+	+
At5g66110	+						+	+
At1g37130				+			+	+
At1g77950	+					+		+
At4g01870		+					+	+
At5g23850	+				+			+
At3g59940	+						+	+
At2g43820		+	+				+
At3g22740	+						+	+
At1g16850		+			+			+
At5g46780		+	+
At2g45900		+	+
At2g19900	+							+
At5g51810		+	+
At5g25180	+							+
At4g21100	+		+
At5g53970							+	+
At2g26150							+	+
At1g75750			+
At4g36700	+							+
At4g20260							+	+
At4g18880			+					+
At3g07360		+						+
At1g53540							+	+
At4g20830							+	+
At4g36900							+	+
At1g03890						+		+
At1g03470		+						+
At1g59700							+	+
At1g21520			+				+
At1g02850			+					+
At1g68670					+		+
At1g77990
At1g32900
At1g16030							+	+
At3g03450
At1g12030								+
At1g68470			+
At5g61520			+
At4g10250								+
At1g11210		+
At4g15490							+
At4g39675								+
At5g65390							+
At3g48520								+
At2g27310								+
At1g72900				+
At5g47560								+
At5g60400		+
At3g63010			+
At2g31750
At2g39200								+
At1g71000								+
At3g58200								+
At3g25250								+
At1g17170							+
At1g26210
At1g25560			+
At3g29575								+
At5g59340								+
At5g02760				+
At5g53590							+
At2g22470								+
At2g26440
At1g54730	+
At3g01510
At2g46680								+
At1g79360								+
At1g19020							+
At5g39670				+
At3g23060						+
At5g44910								+
At1g70790					+
At4g01026								+
At3g09600								+
At2g25625								+
At1g32740	+
At3g60200								+
At3g44300							+
At5g46050	+
At2g47930
At3g50700				+
At4g15160
At5g47160								+
At1g66770								+
At2g27300
At1g01480								+
At1g05680							+
At1g10920							+
At1g66890								+
At1g14890							+
At1g48430								+
