# Supplementary material for: Insights into the molecular mechanism of RGL2-mediated inhibition of seed germination in Arabidopsis thaliana
Source: BMC Plant Biol. 2012 Oct 4;12:179. doi: 10.1186/1471-2229-12-179 (PMC3732085; doi:10.1186/1471-2229-12-179)
Supplement: Additional file 5 — Primers and oligonucleotides used. List of primers and oligonucleotides used for genotyping of T-DNA insertion lines, qRT-PCR, ChIP-qRT-PCR, and for construction of reporter constructs containing different promoter motifs. [file 1471-2229-12-179-S5.xlsx]

## Sheet: genotyping primers
insertion line	primer name	sequence 5' -> 3'
SALK_142329	at2g45210-geno-FW	TGCCAAGCAAGAGAAATATGG
	at2g45210-geno-RV	TACCACTAAGTGTCCCCATGC
SALK_106790C	athb2-geno-FW	CTCACGACTCAACGATCTAACC
	athb2-geno-RV	CGTCACTGATTCCTCTTGAGC
SALK_122765	athb5-geno-FW	TCTCAATTGTTCCGACCAAAC
	athb5-geno-RV	AAGGCAATTCAAACACAGACG

## Sheet: qRT-PCR primers
	Gene ID	Target Name	Forward primer (5' -> 3')	Reverse primer (5' -> 3')
	AT1G74670	GA-responsive	ACCAATGTGGAGGACAATGCACAAGG	TGCCGTACGTGCCTGGAGGG
	At2g18050	HIS1-3	GGCCATGAAAGCTTCCGCTGCT	ACCCAAAAGAGACCACACCAAACCA
	At2g27920	SCPL51	TCTCCCTCTCCCACAATCACAAGA	TGGAGCCAGAGGATGATAGGCCA
	AT2G37640	ATEXPA3	GTCGGCTTGTGGTTGGCCGT	GCCGCCGTGTTCACACCGTA
	AT2G40610	ATEXPA8	TGCCCACCTAACCCTGGCCT	TGCCGGCACGATACTGAGCG
	AT2G45210	auxin-responsive protein-related	TGGGGCCAACGTCTCAAGCA	TCCCCTTGGAACCGGGTCGG
	At2g45900	unknown	ACCAATCCCGGGTCGGATGGA	TCAGACAGGTGTTTCTTGGCAGCA
	At3g63010	GID1b	CTTTCCCCCTCGACGGCGTT	GGCGTCGGCAGAAAGTGTCGT
	At4g16130	ARA1	TCCAGCACAAAAGTGGGCAGCA	CTCGCCACCTCCACAGCAGC
	AT4G16780	ATHB2	TGCACATGAGCCCACCCACT	GTCGCAGGAGCCCACGCATT
	At4g18970	GDSL-motif lipase	CTCGCTATGGGTTTAGGGTGACAA	TTCACTCTGTGTTTGCTTGGAGGA
	At4g21100	DDB1B	GGGCGAAGAAGAAGATGAGCGT	GCTTCACCATGGGGACGGAACA
	At4g36880	CP1	GGCAAGAACTGAGCCCGCCC	AACGCCCAACAACTTCCGCA
	At5g51810	GA20ox2	ACTATGCACAACAACATCTCCGGCA	ACGGGACGTTGAGCTCTGGAA
	AT5G6531	ATHB5	CTAGAGGACCTCGGCGGCGT	GATCGCGACTTGGCGTGGCT

## Sheet: ChIP-qRT-PCR primers
Gene ID	Target Name	Forward primer (5' -> 3')	Reverse primer (5' -> 3')
At2g45210	auxin-responsive protein-related	TGGATGCAGCACAAACACG	GTGTACGGTGTGTCCTCTAG
		CAACTAGAGGACACACCGTACACA	CACGTGTGCTGGCCAAGTGG
		CTGCGTAACGAATTACACG	GACAAGAGGTCTTTAAAGG
At2g40610	AtEXPA8	TCACTACGTAAATGCAACAGTGACA	TGCATCATCATGTTCAACGGGCA
		TGCCCGTTGAACATGATGATGC	AGTGGCCCATACTTGCACATGCT
		TGAAGCATGTGCAAGTATGGGCC	AGGGACTTTGAAGGTTGTGGCCA
		GTGGCCACAACCTTCAAAGTCCC	GGCCAAATGGGTGACTTGTGTGGA
		CAACTAAATACCCAAAAAGGTG	TTGTTGAGGAGGGGTTAG
At2g37640	AtEXPA3	TCAGCCATTCGGAGCCTTGGAA	GGGCCGCAAAAGTTGAATGACAAGC
		TGTCGACCTTAGTCTAACCACATGC	TTGCCATTATCTACGCATGCACGC
		TGCGTGCATGCGTAGATAATGGCA	CCGAAACCAAACAGCTCTCAACCCA
		ACCACAATTGCCACCTTCGGTTT	GGGACGAGAGAAAGCGGGAAGGA
At2g28510	Dof2.1	CGTGAGAAAAAAGCTCACATCG	CGATGTGAGCTTTTTTCTCACG
		GTATTGGGACTTCCATCC	ACTACAAACGTAAGTAGTC
		CCATACAAAGAGAGAG	TACATGGATGGATCCTGAACAGGT

## Sheet: oligos for promoter motifs
minimal 35S sequence	tatctccactgacgtaagggatgacgcacaatcccactatccttcgcaagacccttcctctatataaggaagttcatttcatttggagagga
m35S-SmaI-FW	CCCGGGTATCTCCACTGACGTAAGGG
m35S-BamHI-RV	GGATCCTCCTCTCCAAATGAAATGAA
FW-primer	AAGCTTATTACTCAAAACTAGATCTA
fragment 1	TTATCATTATCACTGAAACGxxxxxxxxTAGATCTAGTTTTGAGTAAT
fragment 2	TTTCAGTGATAATGATAACGxxxxxxxxCCCTAACCTAATTTGCTTCC
fragment 3	TTACATCTTTCGACTTATTCxxxxxxxxTAGGAAGCAAATTAGGTTAG
RV-primer	CTGCAGTTACATCTTTCGACTTATTC
final product	AAGCTTATTACTCAAAACTAGATCTAxxxxxxxxCGTTTCAGTGATAATGATAACGxxxxxxxxCCCTAACCTAATTTGCTTCCTAxxxxxxxxGAATAAGTCGAAAGATGTAACTGCAG
MDof1	AAAAAAAAAG
MDof2	AATAAAGA
MDof3	CAAGAATG
